# Supplementary material for: Anticancer Effects and Molecular Action of 7-α-Hydroxyfrullanolide in G2/M-Phase Arrest and Apoptosis in Triple Negative Breast Cancer Cells
Source: Molecules. 2022 Jan 9;27(2):407. doi: 10.3390/molecules27020407 (PMC8779136; doi:10.3390/molecules27020407)
Supplement: Supplementary file 1 [file molecules-27-00407-s001.zip]

Archive with 3 entries (3 files):
- Supplementary Materials Spreadsheet S1.xlsx
- Supplementary Materials Spreadsheet S2.xlsx
- Supplementary Materials.pdf
