# Supplementary material for: Anticancer Effects and Molecular Action of 7-α-Hydroxyfrullanolide in G2/M-Phase Arrest and Apoptosis in Triple Negative Breast Cancer Cells
Source: Molecules. 2022 Jan 9;27(2):407. doi: 10.3390/molecules27020407 (PMC8779136; doi:10.3390/molecules27020407)
Supplement: Supplementary file 1 [file molecules-27-00407-s001.zip › Supplementary Materials Spreadsheet S1.xlsx]

## Sheet: 1,411 prot. Shared 0 µM  & 6 uM
Match #	Profiles	Mass (Da)	Time (min)	Time stdev (min)	Av. Diff. (2Log)	Av. Ratio (Lin)	t-test p	ANOVA p	Protein	ID Details	Protein best hit		ID detail best hit	Peptide	ID Score	MH+ (Da)	Mass stdev (Da)	MDA-MB-468-7HF-Control	MDA-MB-468-7HF-6 µM	6 µM/0 µM ratio
2183	16	991.202	7.48628	0.141445	-3.12046	0.197541	0.00364589	0.00364589	gi|578804490; gi|62822366; gi|189053412; gi|158254476; gi|315630393; gi|19923736; gi|514052656; gi|4505689; gi|119631579; gi|119631578; gi|119615049; gi|119615048; gi|38649337; gi|26251729; gi|24660128; gi|13543295; gi|1088283; gi|1088281; gi|221044992; gi|194386080; gi|194374337; gi|78191529; gi|21431820; gi|3183117; gi|570359757; gi|570359756; gi|570359755; gi|570359754; gi|570359753; gi|157835…	PREDICTED: [Pyruvate dehydrogenase (acetyl-transferring)] kinase isozyme 1, mitochondrial isoform X1 [Homo sapiens]; unknown [Homo sapiens]; unnamed protein product [Homo sapiens]; unnamed protein product [Homo sapiens]; pyruvate dehydrogenase kinase, isozyme 2 isoform 3 precursor [Homo sapiens]; pyruvate dehydrogenase kinase, isozyme 2 isoform 1 precursor [Homo sapiens]; [Pyruvate dehydrogenase …	gi|578804490	Biosynthesis/Metabolism	[Pyruvate dehydrogenase (acetyl-transferring)] kinase isozyme 1, mitochondrial isoform X1 [Homo sapiens]	FSPSPLSMK	17.03	992.21	0.224628	3.75919	5.95365	1.58376
7149	11	2232.09	13.1383	0.302006	-6.70101	0.220512	0.0400753	0.0400753	gi|530411826; gi|530411822; gi|111955162; gi|111955084; gi|119610038; gi|187953283; gi|187952407; gi|39645061; gi|5689573; gi|313104247	PREDICTED: 5-azacytidine-induced protein 1 isoform X4 [Homo sapiens]; PREDICTED: 5-azacytidine-induced protein 1 isoform X2 [Homo sapiens]; 5-azacytidine-induced protein 1 isoform b [Homo sapiens]; 5-azacytidine-induced protein 1 isoform a [Homo sapiens]; 5-azacytidine induced 1, isoform CRA_b [Homo sapiens]; 5-azacytidine induced 1 [Homo sapiens]; 5-azacytidine induced 1 [Homo sapiens]; AZI1 pro…	gi|530411826	Transport	5-azacytidine-induced protein 1 isoform X4 [Homo sapiens]	FGKLSAFPEPPEDGTLLSEAK	8.98	2233.09	4.76943e-13	-0.0001388	1.19005	-8573.84
2037	15	722.689	11.3449	0.556032	-5.8414	0.0279472	2.58634e-05	2.58634e-05	gi|543177735	MAP3K3/DDX42 fusion protein 1, partial [Homo sapiens]	gi|543177735	Biosynthesis/Metabolism	MAP3K3/DDX42 fusion protein 1, partial [Homo sapiens]	RERYT	13.3	723.696	0.217317	-0.0003262	2.29751	-7043.26
1993	16	922.77	8.34021	0.39152	5.53394	154.665	0.0319186	0.0319186	gi|62088298	cholinergic receptor, nicotinic, alpha polypeptide 4 precursor variant [Homo sapiens]	gi|62088298		cholinergic receptor, nicotinic, alpha polypeptide 4 precursor variant [Homo sapiens]	APEPGEAPR	11.34	923.778	0.385354	-0.0221881	7.85673	-354.096
1027	15	1992.96	12.0905	0.0242733	-4.67654	0.0816103	0.000214133	0.000214133	gi|34535838	unnamed protein product [Homo sapiens]	gi|34535838	Unknown	unnamed protein product [Homo sapiens]	GECGMMTAQGILGPRGKSK	10.99	1993.96	4.70708e-13	-0.0245984	5.93692	-241.354
3590	11	1336.87	11.9633	0.40481	-7.6065	0.00608429	4.82399e-07	4.82399e-07	gi|62420310; gi|189053115; gi|4506741; gi|119621464; gi|119621463; gi|119621462; gi|119621461; gi|48734988; gi|38303973; gi|12804027; gi|337518; gi|551251; gi|485601416; gi|49065831	unknown [Homo sapiens]; unnamed protein product [Homo sapiens]; 40S ribosomal protein S7 [Homo sapiens]; ribosomal protein S7, isoform CRA_b [Homo sapiens]; ribosomal protein S7, isoform CRA_b [Homo sapiens]; ribosomal protein S7, isoform CRA_b [Homo sapiens]; ribosomal protein S7, isoform CRA_a [Homo sapiens]; Ribosomal protein S7 [Homo sapiens]; Ribosomal protein S7 [Homo sapiens]; Ribosomal pr…	gi|4506741	Gene regulation	40S ribosomal protein S7 [Homo sapiens]	AIIIFVPVPQLK	45.41	1337.88	2.38472e-13	-0.0320278	3.3942	-105.977
3288	16	597.143	12.3798	0.327087	-4.55416	0.113162	0.00379721	0.00379721	gi|578810348; gi|578810346; gi|578810344; gi|578810342; gi|578810340; gi|578810338; gi|578810336; gi|578810334; gi|578810332; gi|578810330; gi|578810328; gi|530379286; gi|257467648; gi|148727255; gi|119623428; gi|119571706; gi|119571705; gi|119571704; gi|2224547; gi|57547570; gi|215274130	PREDICTED: microtubule-associated serine/threonine-protein kinase 4 isoform X12 [Homo sapiens]; PREDICTED: microtubule-associated serine/threonine-protein kinase 4 isoform X11 [Homo sapiens]; PREDICTED: microtubule-associated serine/threonine-protein kinase 4 isoform X10 [Homo sapiens]; PREDICTED: microtubule-associated serine/threonine-protein kinase 4 isoform X9 [Homo sapiens]; PREDICTED: micro…	gi|578810348		microtubule-associated serine/threonine-protein kinase 4 isoform X12 [Homo sapiens]	GPPTAR	6.24	598.15	0.229745	-0.0664797	6.34685	-95.4705
1751	15	1676.61	11.3818	0.555302	-3.97651	0.143321	0.00699746	0.00699746	gi|119596411; gi|194384844	DEAH (Asp-Glu-Ala-His) box polypeptide 35, isoform CRA_a [Homo sapiens]; unnamed protein product [Homo sapiens]	gi|119596411		DEAH (Asp-Glu-Ala-His) box polypeptide 35, isoform CRA_a [Homo sapiens]	FSCLSLRSSWDYR	15.99	1677.62	0.68573	-0.0491437	3.62433	-73.7497
5624	16	975.424	10.9516	0.0445134	-5.95504	0.0518624	0.00486153	0.00486153	gi|578829294; gi|578829292; gi|578829290; gi|578829288; gi|578829286; gi|578829284; gi|55749600; gi|119587086; gi|119587085; gi|119587084; gi|141796932; gi|83404912; gi|21740110; gi|17932848; gi|14017881; gi|296452951	PREDICTED: protein spire homolog 2 isoform X6 [Homo sapiens]; PREDICTED: protein spire homolog 2 isoform X5 [Homo sapiens]; PREDICTED: protein spire homolog 2 isoform X4 [Homo sapiens]; PREDICTED: protein spire homolog 2 isoform X3 [Homo sapiens]; PREDICTED: protein spire homolog 2 isoform X2 [Homo sapiens]; PREDICTED: protein spire homolog 2 isoform X1 [Homo sapiens]; protein spire homolog 2 [Ho…	gi|578829294		protein spire homolog 2 isoform X6 [Homo sapiens]	RLRPLPPK	10.85	976.431	2.34831e-13	-0.0784199	5.76525	-73.5177
670	16	1133.28	10.899	0.480934	-4.24156	0.140466	0.0309763	0.0309763	gi|384482255; gi|384482253; gi|384482251; gi|384482249	Chain G, Crystal Structure Of An Engineered Human Autonomous Vh Domain In Complex With Vegf; Chain E, Crystal Structure Of An Engineered Human Autonomous Vh Domain In Complex With Vegf; Chain C, Crystal Structure Of An Engineered Human Autonomous Vh Domain In Complex With Vegf; Chain A, Crystal Structure Of An Engineered Human Autonomous Vh Domain In Complex With Vegf	gi|384482255		Chain G, Crystal Structure Of An Engineered Human Autonomous Vh Domain In Complex With Vegf	GSQNHHEVVK	7.6	1134.29	0.518411	-0.0224102	1.62691	-72.5968
1256	15	1323.49	11.9182	0.739006	-4.64539	0.473052	0.0439539	0.0439539	gi|6457378	cytovillin 2 [Homo sapiens]	gi|6457378	Structural	cytovillin 2 [Homo sapiens]	KPDTIEVXQMK	10.94	1324.5	0.249973	-0.13923	7.34819	-52.7774
675	16	1147.11	8.61075	0.472114	-5.06254	0.0669632	0.0200703	0.0200703	gi|530404496; gi|530404494; gi|149999380; gi|149999378; gi|14249316; gi|119602281; gi|119602280; gi|119602279; gi|119602278; gi|13544086; gi|28375491; gi|158261189; gi|166215588	PREDICTED: inverted formin-2 isoform X2 [Homo sapiens]; PREDICTED: inverted formin-2 isoform X1 [Homo sapiens]; inverted formin-2 isoform 1 [Homo sapiens]; inverted formin-2 isoform 2 [Homo sapiens]; inverted formin-2 isoform 3 [Homo sapiens]; hCG2029577, isoform CRA_e [Homo sapiens]; hCG2029577, isoform CRA_d [Homo sapiens]; hCG2029577, isoform CRA_c [Homo sapiens]; hCG2029577, isoform CRA_b [Ho…	gi|530404496		inverted formin-2 isoform X2 [Homo sapiens]	MSVKEGAQRK	11.47	1148.12	0.76676	-0.221441	10.9505	-49.451
1247	16	1140.23	9.46363	0.220626	-3.45189	0.419865	0.0321756	0.0321756	gi|46048439; gi|119585483; gi|33872856	N-acetyltransferase 6 isoform 1 [Homo sapiens]; N-acetyltransferase 6, isoform CRA_b [Homo sapiens]; N-acetyltransferase 6 (GCN5-related) [Homo sapiens]	gi|46048439		N-acetyltransferase 6 isoform 1 [Homo sapiens]	QELTLSPGPAK	10.43	1141.23	0.279675	-0.149798	5.47092	-36.5219
1311	16	594.399	9.63582	0.258252	-2.34548	0.325168	0.123546	0.123546	gi|156071470; gi|119581583; gi|3168876; gi|371511127; gi|4996894; gi|4775349; gi|4803850; gi|28802446; gi|108935843; gi|354459794	potassium/sodium hyperpolarization-activated cyclic nucleotide-gated channel 2 [Homo sapiens]; hyperpolarization activated cyclic nucleotide-gated potassium channel 2 [Homo sapiens]; ion channel BCNG-2, partial [Homo sapiens]; unnamed protein product [Homo sapiens]; hyperpolarization-activated, cyclic nucleotide-gated channel 2 [Homo sapiens]; hyperpolarization-activated cation channel HCN2 [Homo…	gi|156071470		potassium/sodium hyperpolarization-activated cyclic nucleotide-gated channel 2 [Homo sapiens]	GNKEMK	2.25	595.406	0.234348	-0.202551	7.11414	-35.1227
2404	15	1232.94	9.82439	0.602295	-4.97879	0.198112	0.044287	0.044287	gi|18676668	FLJ00233 protein [Homo sapiens]	gi|18676668		FLJ00233 protein [Homo sapiens]	VPGGLAELHGQR	17.56	1233.95	0.598823	-0.29736	8.39632	-28.2362
2019	14	2984.82	11.3633	0.558685	-5.03242	0.165277	0.00864337	0.00864337	gi|578815687; gi|4176369; gi|189066618; gi|158255674; gi|15431301; gi|119616214; gi|119607406; gi|119607405; gi|119593417; gi|119582155; gi|56972176; gi|48735340; gi|48735282; gi|48734980; gi|16307043; gi|14250762; gi|13543898; gi|307388; gi|36140; gi|1335288; gi|35903; gi|485601447; gi|133021	PREDICTED: 60S ribosomal protein L7 isoform X1 [Homo sapiens]; similar to 60S ribosomal protein L7; similar to P18124 (PID:d133021) [Homo sapiens]; unnamed protein product [Homo sapiens]; unnamed protein product [Homo sapiens]; 60S ribosomal protein L7 [Homo sapiens]; hCG2015956 [Homo sapiens]; ribosomal protein L7, isoform CRA_a [Homo sapiens]; ribosomal protein L7, isoform CRA_a [Homo sapiens];…	gi|578815687	Gene regulation	60S ribosomal protein L7 isoform X1 [Homo sapiens]	SLGKYGIICMEDLIHEIYTVGKRFK	9.56	2985.82	0.398331	-0.258121	6.79446	-26.3228
1418	15	1719.88	12.9321	0.354535	-5.03165	0.12163	0.0332533	0.0332533	gi|913523; gi|2246661; gi|182667922	cerebrin-50 [Homo sapiens]; myelin transcription factor 2 [Homo sapiens]; RecName: Full=Replication initiation-like protein; AltName: Full=Cerebrin-50; AltName: Full=Myelin transcription factor 2; Short=MyT2	gi|913523		cerebrin-50 [Homo sapiens]	NGEPMKQEKQQFIK	2.94	1720.89	0.624865	-0.221116	4.33174	-19.5904
1354	14	1733.63	11.868	0.663194	-4.26252	0.289618	0.0359029	0.0359029	gi|530402690; gi|125656155; gi|119629016; gi|119629015; gi|39962889; gi|31657155; gi|221042832; gi|52545927; gi|29539553; gi|125950653	PREDICTED: proline and serine-rich protein 1 isoform X1 [Homo sapiens]; proline and serine-rich protein 1 [Homo sapiens]; chromosome 13 open reading frame 23, isoform CRA_b [Homo sapiens]; chromosome 13 open reading frame 23, isoform CRA_a [Homo sapiens]; Chromosome 13 open reading frame 23 [Homo sapiens]; C13orf23 protein, partial [Homo sapiens]; unnamed protein product [Homo sapiens]; hypotheti…	gi|530402690	Biosynthesis/Metabolism	proline and serine-rich protein 1 isoform X1 [Homo sapiens]	KDGEECTNEGKGIAAR	10.15	1734.64	0.219889	-0.344166	6.43562	-18.6992
1245	16	1427.34	10.9713	0.368429	-7.67898	0.0140267	7.27734e-05	7.27734e-05	gi|116256344; gi|116256342; gi|119588619; gi|119588618; gi|21410199; gi|20513946; gi|5763727; gi|15131404; gi|74717175	DEP domain-containing protein 7 isoform 2 [Homo sapiens]; DEP domain-containing protein 7 isoform 1 [Homo sapiens]; novel 58.3 KDA protein, isoform CRA_b [Homo sapiens]; novel 58.3 KDA protein, isoform CRA_a [Homo sapiens]; DEP domain containing 7 [Homo sapiens]; unknown [Homo sapiens]; hypothetical protein [Homo sapiens]; dJ85M6.4 (novel 58.3 KDA protein) [Homo sapiens]; RecName: Full=DEP domain…	gi|116256344		DEP domain-containing protein 7 isoform 2 [Homo sapiens]	IVSVKLMAIQNGR	10.39	1428.35	0.296741	-0.5567	9.56592	-17.1832
813	16	1122.9	7.51836	0.323018	-4.79958	0.23986	0.0404523	0.0404523	gi|530432879; gi|530412427; gi|189053448; gi|27894337; gi|119581090; gi|21594989; gi|402645; gi|547750	PREDICTED: keratin, type I cytoskeletal 20 isoform X1 [Homo sapiens]; PREDICTED: keratin, type I cytoskeletal 20 isoform X1 [Homo sapiens]; unnamed protein product [Homo sapiens]; keratin, type I cytoskeletal 20 [Homo sapiens]; keratin 20 [Homo sapiens]; Keratin 20 [Homo sapiens]; cytokeratin 20 [Homo sapiens]; RecName: Full=Keratin, type I cytoskeletal 20; AltName: Full=Cytokeratin-20; Short=CK-…	gi|530432879	Apoptosis	keratin, type I cytoskeletal 20 isoform X1 [Homo sapiens]	MAMQNLNDR	20.42	1123.91	0.347659	-0.507777	8.0619	-15.8769
1383	15	2456.04	10.6742	3313230961043	-8.05701	0.00750624	1.20425e-05	1.20425e-05	gi|119600786	hCG1655317 [Homo sapiens]	gi|119600786	Unknown	hCG1655317 [Homo sapiens]	CCPSSLILMQRVPVR	15.82	2457.05	0.00983612	-0.623888	9.85732	-15.7998
1418	16	1313.15	10.6494	0.098245	-5.1094	0.172573	0.00765382	0.00765382	gi|16418391; gi|119592887; gi|109731654; gi|109731652; gi|46575668; gi|15986451; gi|20141013	zinc finger imprinted 3 [Homo sapiens]; zinc finger, imprinted 3 [Homo sapiens]; Zinc finger, imprinted 3 [Homo sapiens]; Zinc finger, imprinted 3 [Homo sapiens]; Zinc finger, imprinted 3 [Homo sapiens]; Kruppel-type zinc-finger protein ZIM3 [Homo sapiens]; RecName: Full=Zinc finger imprinted 3; AltName: Full=Zinc finger protein 657	gi|16418391	Gene regulation	zinc finger imprinted 3 [Homo sapiens]	NGDIGGQIWKPK	8.24	1314.16	0.418903	-0.47818	6.96757	-14.571
2159	16	1247.94	8.56475	0.917634	-5.13999	0.262366	0.0402429	0.0402429	gi|400529128; gi|1905900; gi|374095494	putative transcription factor ovo-like protein 3 [Homo sapiens]; unknown [Homo sapiens]; RecName: Full=Putative transcription factor ovo-like protein 3	gi|400529128		putative transcription factor ovo-like protein 3 [Homo sapiens]	VHGQPASYAYR	14.04	1248.95	0.686523	-0.586981	8.43531	-14.3707
2918	15	2032.58	9.05887	0.167445	-2.71712	0.217962	0.010791	0.010791	gi|40978784	unnamed protein product [Homo sapiens]	gi|40978784	Unknown	unnamed protein product [Homo sapiens]	LPSSSDSLASAXRVAGTTGTR	4.16	2033.59	0.2298	-0.419686	5.95882	-14.1983
1560	16	1114.28	9.44641	0.198096	-4.87564	0.0921663	0.00108097	0.00108097	gi|578804245; gi|578804243; gi|578804241; gi|530369182; gi|530369180; gi|126362967; gi|119632076; gi|62956001; gi|118572673	PREDICTED: nck-associated protein 5 isoform X5 [Homo sapiens]; PREDICTED: nck-associated protein 5 isoform X4 [Homo sapiens]; PREDICTED: nck-associated protein 5 isoform X3 [Homo sapiens]; PREDICTED: nck-associated protein 5 isoform X2 [Homo sapiens]; PREDICTED: nck-associated protein 5 isoform X1 [Homo sapiens]; nck-associated protein 5 isoform 1 [Homo sapiens]; hCG1640869 [Homo sapiens]; periph…	gi|578804245		nck-associated protein 5 isoform X5 [Homo sapiens]	SRLPALSSRK	8.45	1115.29	0.217073	-0.464383	6.48918	-13.9738
2064	16	1028.8	9.63857	0.301506	-4.25058	0.157141	0.0396702	0.0396702	gi|189053630; gi|386869503; gi|15718687; gi|378548190; gi|119595369; gi|72679750; gi|48734761; gi|21707655; gi|15341992; gi|13111933; gi|13097759; gi|347527; gi|555945; gi|555943; gi|555941; gi|7765076; gi|54781367; gi|62897657; gi|17932970; gi|21438904; gi|32532; gi|485601408; gi|417719; gi|159163349	unnamed protein product [Homo sapiens]; 40S ribosomal protein S3 isoform 2 [Homo sapiens]; 40S ribosomal protein S3 isoform 1 [Homo sapiens]; 40S ribosomal protein S3 isoform 1 [Homo sapiens]; ribosomal protein S3 [Homo sapiens]; Ribosomal protein S3 [Homo sapiens]; Ribosomal protein S3 [Homo sapiens]; Ribosomal protein S3 [Homo sapiens]; Unknown (protein for IMAGE:4347401), partial [Homo sapiens…	gi|386869503	Multiple function	40S ribosomal protein S3 isoform 2 [Homo sapiens]	TEIIILATR	28.04	1029.81	0.299242	-0.275611	3.78692	-13.7401
1171	16	1083.98	9.29527	0.252738	-6.84838	0.0331163	0.00930803	0.00930803	gi|530412598; gi|530412596; gi|530412594; gi|122114651; gi|119609942; gi|119609941; gi|119609940; gi|119609939; gi|47940448; gi|21739296; gi|193785689; gi|7023072; gi|116284123; gi|116283676; gi|40037174; gi|40031995; gi|13922560; gi|7959165; gi|124056592	PREDICTED: ubiquitin carboxyl-terminal hydrolase 36 isoform X3 [Homo sapiens]; PREDICTED: ubiquitin carboxyl-terminal hydrolase 36 isoform X2 [Homo sapiens]; PREDICTED: ubiquitin carboxyl-terminal hydrolase 36 isoform X1 [Homo sapiens]; ubiquitin carboxyl-terminal hydrolase 36 [Homo sapiens]; ubiquitin specific peptidase 36, isoform CRA_b [Homo sapiens]; ubiquitin specific peptidase 36, isoform C…	gi|530412598	Regulation of proteolysis	ubiquitin carboxyl-terminal hydrolase 36 isoform X3 [Homo sapiens]	AVSPAPQSSSR	3.19	1084.99	0.642435	-0.573298	6.9025	-12.04
1333	16	700.115	8.22195	0.388347	-4.68758	0.156022	0.013283	0.013283	gi|530409861; gi|530379724; gi|19424126; gi|261245061; gi|96975038; gi|119610558; gi|119610557; gi|119569260; gi|119569258; gi|15079919; gi|19070527; gi|194384754; gi|21754949; gi|50949809; gi|51339204; gi|205696377	PREDICTED: diamine acetyltransferase 2 isoform X1 [Homo sapiens]; PREDICTED: centrosomal protein of 120 kDa isoform X2 [Homo sapiens]; diamine acetyltransferase 2 [Homo sapiens]; centrosomal protein of 120 kDa isoform 2 [Homo sapiens]; centrosomal protein of 120 kDa isoform 1 [Homo sapiens]; spermidine/spermine N1-acetyltransferase 2, isoform CRA_b [Homo sapiens]; spermidine/spermine N1-acetyltra…	gi|530409861		diamine acetyltransferase 2 isoform X1 [Homo sapiens]	ASVRIR	11.08	701.122	0.227965	-0.579628	6.80854	-11.7464
3086	15	2210.57	9.53984	0.197855	-10.9517	0.00188621	3.32048e-06	3.32048e-06	gi|530412176; gi|195972866; gi|119581085; gi|119581084; gi|21961605; gi|186629; gi|623409; gi|307086; gi|28317; gi|269849769	PREDICTED: keratin, type I cytoskeletal 10 isoform X1 [Homo sapiens]; keratin, type I cytoskeletal 10 [Homo sapiens]; keratin 10 (epidermolytic hyperkeratosis; keratosis palmaris et plantaris), isoform CRA_b [Homo sapiens]; keratin 10 (epidermolytic hyperkeratosis; keratosis palmaris et plantaris), isoform CRA_a [Homo sapiens]; Keratin 10 [Homo sapiens]; keratin 10, partial [Homo sapiens]; kerati…	gi|530412176	Structural	keratin, type I cytoskeletal 10 isoform X1 [Homo sapiens]	SKELTTEIDNNIEQISSYK	93.3	2211.57	0.253868	-0.447738	5.23914	-11.7014
676	16	1586.12	11.0976	0.21321	-4.84454	0.167123	0.0141063	0.0141063	gi|119600687	hCG1774987 [Homo sapiens]	gi|119600687	Unknown	hCG1774987 [Homo sapiens]	KVLQQLVLYQEVK	15.16	1587.13	0.300572	-0.42484	4.82585	-11.3592
1519	14	2294.12	10.8584	0.295295	-4.72178	0.136441	0.0298217	0.0298217	gi|15637453	anti-pneumococcal capsular polysaccharide immunoglobulin heavy chain variable region [Homo sapiens]	gi|15637453		anti-pneumococcal capsular polysaccharide immunoglobulin heavy chain variable region [Homo sapiens]	DNAKNSLYLEMNSLRVEDTAVYYCAR	10.61	2295.13	0.673932	-0.630178	7.11897	-11.2968
337	16	1359.05	11.6061	0.218505	-9.15928	0.00524618	9.40049e-05	9.40049e-05	gi|189065143; gi|4506715; gi|119595478; gi|119589340; gi|119589339; gi|47683011; gi|47682773; gi|18203803; gi|12653173; gi|1518637; gi|337403; gi|213506091; gi|207100651; gi|48146227; gi|17932986; gi|485601407; gi|51338652	unnamed protein product [Homo sapiens]; 40S ribosomal protein S28 [Homo sapiens]; hCG26477 [Homo sapiens]; ribosomal protein S28, isoform CRA_a [Homo sapiens]; ribosomal protein S28, isoform CRA_a [Homo sapiens]; Ribosomal protein S28 [Homo sapiens]; Ribosomal protein S28 [Homo sapiens]; Ribosomal protein S28 [Homo sapiens]; Ribosomal protein S28 [Homo sapiens]; ribosomal protein S28 [Homo sapien…	gi|4506715	Gene regulation	40S ribosomal protein S28 [Homo sapiens]	EGDVLTLLESER	38.53	1360.06	0.400306	-0.378257	3.67607	-9.71847
1406	16	1739.57	11.8776	0.343733	-3.89516	0.160267	0.00847542	0.00847542	gi|119572486; gi|23398540	hypothetical protein FLJ37440, isoform CRA_b [Homo sapiens]; FBLN7 protein [Homo sapiens]	gi|23398540		FBLN7 protein [Homo sapiens]	GLSPTALLPARVASCAR	14.36	1740.57	0.2228	-0.653507	5.99882	-9.17943
4010	16	523.059	7.93734	0.317977	-5.6945	0.195635	0.0371337	0.0371337	gi|49355778; gi|310703621; gi|38569475; gi|38569477; gi|312434033; gi|119606789; gi|119606788; gi|119606787; gi|119606785; gi|119573492; gi|119573491; gi|119573490; gi|52632405; gi|30314037; gi|18027786; gi|37181977; gi|50949741; gi|14042827; gi|14042797; gi|14042009; gi|61890355; gi|40038510; gi|40038060; gi|40037971; gi|18916771; gi|14272546; gi|215274027; gi|187609608; gi|217035294; gi|2170352…	inter-alpha-trypsin inhibitor heavy chain H5 isoform 3 precursor [Homo sapiens]; inter-alpha-trypsin inhibitor heavy chain H5 isoform 1 precursor [Homo sapiens]; metaxin-1 isoform 1 [Homo sapiens]; metaxin-1 isoform 2 [Homo sapiens];unknown protein; inter-alpha (globulin) inhibitor H5, isoform CRA_e [Homo sapiens]; inter-alpha (globulin) inhibitor H5, isoform CRA_d [Homo sapiens]; inter-alpha (gl…	gi|49355778		inter-alpha-trypsin inhibitor heavy chain H5 isoform 3 precursor [Homo sapiens]	GPVPR	4.97	524.066	0.226461	-0.217921	1.26935	-5.82483
2229	16	1012.85	11.5503	0.373342	-7.15234	0.0123927	5.83004e-07	5.83004e-07	gi|6457342; gi|37181753; gi|193787165; gi|193786826; gi|5817140; gi|61890487; gi|55581783; gi|21438798; gi|14272678	E2IG4 [Homo sapiens]; E2IG4 [Homo sapiens]; unnamed protein product [Homo sapiens]; unnamed protein product [Homo sapiens]; hypothetical protein [Homo sapiens]; unnamed protein product [Homo sapiens]; unnamed protein product [Homo sapiens]; unnamed protein product [Homo sapiens]; unnamed protein product [Homo sapiens]	gi|6457342	Unknown	E2IG4 [Homo sapiens]	ESAARGPTIL	3.69	1013.85	0.208487	-0.433803	1.94844	-4.49153
12036	14	731.347	13.2483	0.283179	-4.56368	0.144662	0.0224252	0.0224252	gi|119622929	cyclin-dependent kinase inhibitor 1C (p57, Kip2), isoform CRA_a [Homo sapiens]	gi|119622929		cyclin-dependent kinase inhibitor 1C (p57, Kip2), isoform CRA_a [Homo sapiens]	ASELASR	13.74	732.354	2.35957e-13	-0.508863	2.04003	-4.00899
1989	16	869.514	12.0734	0.365203	-7.29324	0.0114367	7.1088e-07	7.1088e-07	gi|530404941; gi|21493045; gi|119586337; gi|119586336; gi|119586335; gi|187953495; gi|187952549; gi|152012820; gi|5360204; gi|20520995; gi|116241243	PREDICTED: A-kinase anchor protein 6 isoform X1 [Homo sapiens]; A-kinase anchor protein 6 [Homo sapiens]; A kinase (PRKA) anchor protein 6, isoform CRA_b [Homo sapiens]; A kinase (PRKA) anchor protein 6, isoform CRA_b [Homo sapiens]; A kinase (PRKA) anchor protein 6, isoform CRA_a [Homo sapiens]; A kinase (PRKA) anchor protein 6 [Homo sapiens]; A kinase (PRKA) anchor protein 6 [Homo sapiens]; A k…	gi|530404941	Cell adhesion	A-kinase anchor protein 6 isoform X1 [Homo sapiens]	RGVASILR	5.15	870.521	0	-0.44725	1.77344	-3.9652
3975	16	2233.19	11.9213	0.285167	-12.8233	0.000179609	2.30485e-11	2.30483e-11	gi|119619175	hCG401121 [Homo sapiens]	gi|119619175	Unknown	hCG401121 [Homo sapiens]	MKMDLVKSGIKILMPK	9.83	2234.2	0	-0.452337	1.74789	-3.86412
767	15	3345.65	11.4396	0.112107	-5.40812	0.893023	0.0433999	0.0433999	gi|34594669; gi|288557345; gi|55249549; gi|45709404; gi|38091156; gi|194390482; gi|194383794; gi|194383706; gi|16553013; gi|56749258	MOB kinase activator 2 isoform 2 [Homo sapiens]; MOB kinase activator 2 isoform 1 [Homo sapiens]; HCCA2 protein [Homo sapiens]; HCCA2 protein [Homo sapiens]; Mob2 protein [Homo sapiens]; unnamed protein product [Homo sapiens]; unnamed protein product [Homo sapiens]; unnamed protein product [Homo sapiens]; unnamed protein product [Homo sapiens]; RecName: Full=MOB kinase activator 2; AltName: Full=…	gi|34594669		MOB kinase activator 2 isoform 2 [Homo sapiens]	VKCTAPQYVDFVMSSVQKLVTDEDVFPTK	15.79	3346.66	0.0466358	-0.432382	1.62525	-3.75883
1331	15	942.569	11.4989	0.210928	-5.31589	0.0406281	7.71252e-05	7.71252e-05	gi|6653742	7h3 protein [Homo sapiens]	gi|6653742	Unknown	7h3 protein [Homo sapiens]	RQAGGSLVR	5.21	943.576	0.00637412	-0.649763	2.38824	-3.67556
5520	16	518.006	9.30209	0.272982	-6.96603	0.0431106	0.000950241	0.000950241	gi|704402	This CDS feature is included to show the translation of the corresponding V_region. Presently translation qualifiers on V_region features are illegal, partial [Homo sapiens]	gi|704402	Unknown	This CDS feature is included to show the translation of the corresponding V_region. Presently translation qualifiers on V_region features are illegal, partial [Homo sapiens]	GTKLT	5.11	519.013	0.221451	-0.626883	2.25492	-3.59703
6981	16	913.832	9.48756	0.294178	-8.31764	0.00839309	2.71027e-06	2.71027e-06	gi|4503483; gi|119589681; gi|119589680; gi|187953217; gi|116496673; gi|33869643; gi|19353009; gi|194387694; gi|31108; gi|31106; gi|60685056; gi|485601386; gi|119172	elongation factor 2 [Homo sapiens]; eukaryotic translation elongation factor 2, isoform CRA_a [Homo sapiens]; eukaryotic translation elongation factor 2, isoform CRA_a [Homo sapiens]; EEF2 protein [Homo sapiens]; EEF2 protein [Homo sapiens]; EEF2 protein, partial [Homo sapiens]; Similar to Elongation factor 2b, partial [Homo sapiens]; unnamed protein product [Homo sapiens]; human elongation facto…	gi|4503483	Biosynthesis/Metabolism	elongation factor 2 [Homo sapiens]	VFSGLVSTGLK	70.43	914.839	0.203797	-0.48273	0.96644	-2.00203
9310	10	1993.96	12.9093	0.508083	-5.82789	0.0879192	0.0092752	0.0092752	gi|578798031	PREDICTED: LOW QUALITY PROTEIN: double homeobox protein 4-like protein 4-like [Homo sapiens]	gi|578798031		LOW QUALITY PROTEIN: double homeobox protein 4-like protein 4-like [Homo sapiens]	ALSIPSDSTLPAEARGRXR	3.18	1994.97	0	-0.542157	0.987527	-1.82148
1009	16	1043.27	10.9331	0.268176	-4.23513	0.127887	0.0013605	0.0013605	gi|530429600	PREDICTED: kinesin-like protein KIFC1 isoform X3 [Homo sapiens]	gi|530429600		kinesin-like protein KIFC1 isoform X3 [Homo sapiens]	EDGLEPEKK	15.41	1044.27	0.404131	-2344	0.901946	-0.000384789
1100	16	1143.83	8.87646	0.223666	-5.51845	0.0420096	0.00139333	0.00139333	gi|578812678; gi|578812676; gi|578812674; gi|57863304; gi|119569073; gi|119569070; gi|219520056; gi|219518906; gi|109731796; gi|109731371; gi|34192875; gi|66774233; gi|66774231; gi|20521908; gi|134034141	PREDICTED: inhibitor of Bruton tyrosine kinase isoform X3 [Homo sapiens]; PREDICTED: inhibitor of Bruton tyrosine kinase isoform X2 [Homo sapiens]; PREDICTED: inhibitor of Bruton tyrosine kinase isoform X1 [Homo sapiens]; inhibitor of Bruton tyrosine kinase [Homo sapiens]; inhibitor of Bruton agammaglobulinemia tyrosine kinase, isoform CRA_d [Homo sapiens]; inhibitor of Bruton agammaglobulinemia …	gi|578812678		inhibitor of Bruton tyrosine kinase isoform X3 [Homo sapiens]	SLDVLSDGVLK	28.09	1144.84	0.309384	284	1.62754	0.00573078
3227	16	1528.71	7.71471	0.443873	-2.69348	0.217502	0.00358626	0.00358626	gi|530398069; gi|530398067; gi|158257894; gi|4557321; gi|119587681; gi|119587680; gi|119587679; gi|119587678; gi|82571472; gi|13529242; gi|178775; gi|167887486; gi|167887485; gi|167887484; gi|167887483; gi|167887482; gi|178777; gi|178773; gi|178768; gi|4960066; gi|37499465; gi|45593391; gi|215415678; gi|215415660; gi|215415654; gi|215415650; gi|215415646; gi|215415644; gi|215415642; gi|215415638;…	PREDICTED: apolipoprotein A-I isoform X2 [Homo sapiens]; PREDICTED: apolipoprotein A-I isoform X1 [Homo sapiens]; unnamed protein product [Homo sapiens]; apolipoprotein A-I preproprotein [Homo sapiens]; apolipoprotein A-I, isoform CRA_b [Homo sapiens]; apolipoprotein A-I, isoform CRA_a [Homo sapiens]; apolipoprotein A-I, isoform CRA_a [Homo sapiens]; apolipoprotein A-I, isoform CRA_a [Homo sapien…	gi|530398069	Biosynthesis/Metabolism	apolipoprotein A-I isoform X2 [Homo sapiens]	LSPLGEEMRDRAR	10.89	1529.72	0.957869	1039	8.13909	0.00783359
1713	16	490.992	9.17353	0.350757	-5.61219	0.0524622	0.00548879	0.00548879	gi|98956231	immunoglobulin kappa light chain variable region [Homo sapiens]	gi|98956231	Immune system	immunoglobulin kappa light chain variable region [Homo sapiens]	AGDQT	1.57	492	0.308985	669	6.55102	0.00979225
548	16	1064.59	7.6413	0.351153	-3.88914	0.15603	0.0716405	0.0716405	gi|578801274; gi|578801272; gi|578801270; gi|530365070; gi|110349788; gi|119573453; gi|7739725; gi|21336220; gi|117949323; gi|317455360; gi|317455359	PREDICTED: histone-lysine N-methyltransferase ASH1L isoform X6 [Homo sapiens]; PREDICTED: histone-lysine N-methyltransferase ASH1L isoform X5 [Homo sapiens]; PREDICTED: histone-lysine N-methyltransferase ASH1L isoform X4 [Homo sapiens]; PREDICTED: histone-lysine N-methyltransferase ASH1L isoform X2 [Homo sapiens]; histone-lysine N-methyltransferase ASH1L [Homo sapiens]; ash1 (absent, small, or ho…	gi|578801274		histone-lysine N-methyltransferase ASH1L isoform X6 [Homo sapiens]	KPDDDTR	10.5	1065.6	0.266256	9.35291	0.930339	0.0994706
1890	16	1546.25	7.84196	0.177435	-1.42608	0.675499	0.385873	0.385873	gi|119608910	hCG17981 [Homo sapiens]	gi|119608910	Unknown	hCG17981 [Homo sapiens]	AFQLMHSGKSIRTVVK	8.4	1547.26	0.686232	6.52165	0.837366	0.128398
555	15	1097.45	7.83916	0.408477	-2.95546	0.220409	0.090919	0.090919	gi|13938347; gi|74732094	Hypothetical protein MGC15705 [Homo sapiens]; RecName: Full=Putative uncharacterized protein MGC15705	gi|13938347		Hypothetical protein MGC15705 [Homo sapiens]	MTRNVVR	8.89	1098.46	0.865918	6.8994	0.965705	0.13997
664	16	1042.74	8.00447	0.372756	-3.46466	0.369908	0.163974	0.163974	gi|189053574; gi|291219878; gi|291045212; gi|4506135; gi|215422383; gi|291045208; gi|119579862; gi|119579861; gi|38173802; gi|34192218; gi|2338290; gi|57162359; gi|194383424; gi|20140420	unnamed protein product [Homo sapiens]; transmembrane gamma-carboxyglutamic acid protein 1 isoform 1 precursor [Homo sapiens]; transmembrane gamma-carboxyglutamic acid protein 1 isoform 1 precursor [Homo sapiens]; transmembrane gamma-carboxyglutamic acid protein 1 isoform 1 precursor [Homo sapiens]; transmembrane gamma-carboxyglutamic acid protein 1 isoform 1 precursor [Homo sapiens]; transmembra…	gi|291219878	Receptor	transmembrane gamma-carboxyglutamic acid protein 1 isoform 1 precursor [Homo sapiens]	EAFENNEK	14.43	1043.75	0.533173	7.39049	1.05627	0.142922
759	14	2326.39	10.7765	0.202567	-6.00794	0.240398	0.0192552	0.0192552	gi|34596313; gi|34596309; gi|34596307; gi|553726985; gi|111494235; gi|70166580; gi|70166430; gi|70166414; gi|119597930; gi|119597929; gi|119597928; gi|329668792; gi|85567374; gi|75517786; gi|33668516; gi|34596303; gi|34596299; gi|34596297; gi|34596295; gi|34596293; gi|34596291; gi|32364134; gi|32265052; gi|32265050; gi|281399025; gi|16550282; gi|238064959	GRINL1A combined protein Gcom13 precursor [Homo sapiens]; GRINL1A combined protein Gcom9 precursor [Homo sapiens]; GRINL1A combined protein Gcom8 precursor [Homo sapiens]; GRINL1A combined protein isoform 3 [Homo sapiens]; myocardial zonula adherens protein isoform 2 [Homo sapiens]; myocardial zonula adherens protein isoform 1 [Homo sapiens]; GRINL1A combined protein isoform 2 [Homo sapiens]; GRI…	gi|34596313	Unknown	GRINL1A combined protein Gcom13 precursor [Homo sapiens]	EKQRQLEVAQVENQLLKMK	14.6	2327.4	0.242299	7.27618	1.04003	0.142936
224	16	1483.42	7.23891	0.126132	-1.18627	0.634687	0.453543	0.453543	gi|578810319; gi|257467559; gi|119616264; gi|119616263; gi|187952615; gi|187950649; gi|148744461; gi|51476748; gi|308153634	PREDICTED: ankyrin repeat domain-containing protein 34B isoform X1 [Homo sapiens]; ankyrin repeat domain-containing protein 34B [Homo sapiens]; cytosolic phosphoprotein DP58, isoform CRA_b [Homo sapiens]; cytosolic phosphoprotein DP58, isoform CRA_a [Homo sapiens]; Ankyrin repeat domain 34B [Homo sapiens]; Ankyrin repeat domain 34B [Homo sapiens]; Ankyrin repeat domain 34B [Homo sapiens]; hypothe…	gi|578810319		ankyrin repeat domain-containing protein 34B isoform X1 [Homo sapiens]	TNGLALSK	21.94	1484.43	0.295759	6.86151	1.00311	0.146194
370	16	1357.28	7.89772	0.437415	-5.26485	0.0546052	0.00794503	0.00794503	gi|578821106; gi|9956076; gi|189065401; gi|540344515; gi|540344518; gi|30240932; gi|119594727; gi|119594726; gi|119594725; gi|119594724; gi|119594723; gi|85397978; gi|85396897; gi|5639665; gi|2529707; gi|194390634; gi|194387314; gi|194386692; gi|194381046; gi|193783631; gi|40881209; gi|40881207; gi|18202945	PREDICTED: EH domain-containing protein 1 isoform X1 [Homo sapiens]; similar to Homo sapiens Hpast (HPAST) mRNA with GenBank Accession Number AF001434.1 [Homo sapiens]; unnamed protein product [Homo sapiens]; EH domain-containing protein 1 isoform 1 [Homo sapiens]; EH domain-containing protein 1 isoform 2 [Homo sapiens]; EH domain-containing protein 1 isoform 1 [Homo sapiens]; EH-domain containin…	gi|578821106		EH domain-containing protein 1 isoform X1 [Homo sapiens]	HLIEQDFPGMR	22.84	1358.29	0.928644	6.44736	1.00023	0.155139
1170	16	2610.73	12.4416	0.271458	-5.34364	0.156955	0.0384566	0.0384566	gi|112380630; gi|51325366; gi|28969; gi|194389206; gi|194388172; gi|194381374; gi|325511399	leiomodin-1 [Homo sapiens]; Leiomodin 1 (smooth muscle) [Homo sapiens]; 64 Kd autoantigen [Homo sapiens]; unnamed protein product [Homo sapiens]; unnamed protein product [Homo sapiens]; unnamed protein product [Homo sapiens]; RecName: Full=Leiomodin-1; AltName: Full=64 kDa autoantigen 1D; AltName: Full=64 kDa autoantigen 1D3; AltName: Full=64 kDa autoantigen D1; AltName: Full=Leiomodin, muscle fo…	gi|112380630		leiomodin-1 [Homo sapiens]	DDSKTKTPEKQTPSGPTKPSEGPAK	14.21	2611.74	0.352597	7.44154	1.35116	0.18157
2153	14	2240.75	12.6989	0.125851	-6.1235	0.0501093	0.00242713	0.00242713	gi|119572101	hCG2006999, isoform CRA_a [Homo sapiens]	gi|119572101	Unknown	hCG2006999, isoform CRA_a [Homo sapiens]	ILRPPRPCGTISALQKGYSK	12.6	2241.76	0.49465	5.93603	1.19101	0.200642
498	16	1040.99	8.35966	0.422498	-4.18457	0.104595	0.0235344	0.0235344	gi|530385411; gi|41472890; gi|158261633; gi|239582714; gi|72534676; gi|119603714; gi|119603713; gi|20379756; gi|1236329; gi|37182896; gi|51701682	PREDICTED: leucine-rich repeat-containing protein 17 isoform X1 [Homo sapiens]; unknown [Homo sapiens]; unnamed protein product [Homo sapiens]; leucine-rich repeat-containing protein 17 isoform 2 precursor [Homo sapiens]; leucine-rich repeat-containing protein 17 isoform 1 precursor [Homo sapiens]; leucine rich repeat containing 17, isoform CRA_b [Homo sapiens]; leucine rich repeat containing 17,…	gi|530385411		leucine-rich repeat-containing protein 17 isoform X1 [Homo sapiens]	KASPGSVRSR	17.47	1042	0.464067	7.44616	1.65251	0.221928
1314	15	3137.88	11.4614	0.111552	-3.7085	0.607336	0.024511	0.024511	gi|409973658; gi|409973657; gi|409973656; gi|409973655	Chain D, Structures Of Mitd1; Chain C, Structures Of Mitd1; Chain B, Structures Of Mitd1; Chain A, Structures Of Mitd1	gi|409973658		Chain D, Structures Of Mitd1	AHHHHHHMAKSGLRQDPQSTAAATVLKR	11.11	3138.88	0.424379	6.68973	1.4884	0.222491
1114	14	2336.88	11.1827	0.242554	-4.90174	0.129054	0.00705101	0.00705101	gi|167987569	T-cell delta-catenin [Homo sapiens]	gi|167987569	Cell adhesion	T-cell delta-catenin [Homo sapiens]	DAMTGAHSASMCRPYKGTPQR	10.66	2337.89	0.247335	5.7566	1.38319	0.24028
4395	13	1062.51	7.80571	0.2625	-3.20083	0.221629	0.0969521	0.0969521	gi|578838857; gi|530422801; gi|530422799; gi|530422797; gi|320006185; gi|158259911; gi|160707950; gi|4826830; gi|119593165; gi|119593163; gi|15079580; gi|320006183; gi|242350739; gi|306450689; gi|300518924; gi|300518922; gi|972765; gi|45181603; gi|294487881; gi|289719650; gi|6959308; gi|262089225; gi|3002591; gi|31874179; gi|5419677; gi|2246416; gi|1934902; gi|899296; gi|1752668; gi|1708973; gi|2…	PREDICTED: methyl-CpG-binding protein 2 isoform X4 [Homo sapiens]; PREDICTED: methyl-CpG-binding protein 2 isoform X3 [Homo sapiens]; PREDICTED: methyl-CpG-binding protein 2 isoform X2 [Homo sapiens]; PREDICTED: methyl-CpG-binding protein 2 isoform X1 [Homo sapiens]; mutant methyl CpG binding protein 2 variant 1 [Homo sapiens]; unnamed protein product [Homo sapiens]; methyl-CpG-binding protein 2 …	gi|578838857		methyl-CpG-binding protein 2 isoform X4 [Homo sapiens]	SSSASSPPK	11.15	1063.52	0.0216861	7.13954	1.73811	0.243449
1879	14	2336.12	11.8985	0.77824	-6.14733	0.0836286	0.0169135	0.0169135	gi|156231355; gi|119574626; gi|15079807; gi|30089000; gi|30088998; gi|12006059; gi|12052836; gi|16549593; gi|74731648	nuclear receptor-binding factor 2 isoform 1 [Homo sapiens]; nuclear receptor binding factor 2, isoform CRA_b [Homo sapiens]; Nuclear receptor binding factor 2 [Homo sapiens]; comodulator of PPAR and RXR 2 [Homo sapiens]; comodulator of PPAR and RXR 1 [Homo sapiens]; hNRBF-2 [Homo sapiens]; hypothetical protein [Homo sapiens]; unnamed protein product [Homo sapiens]; RecName: Full=Nuclear receptor-…	gi|156231355	Gene regulation	nuclear receptor-binding factor 2 isoform 1 [Homo sapiens]	MEVMEGPLNLAHQQSRRADR	8.74	2337.12	0.671003	6.80644	1.69216	0.248612
2982	16	2323.09	11.1299	0.190758	-3.43622	0.826651	0.0483608	0.0483608	gi|166007124	Chain A, Crystal Structure Of The Retinoblastoma Protein N-Domain Provides Insight Into Tumor Suppression, Ligand Interaction And Holoprotein Architecture	gi|166007124	Cell cycle	Chain A, Crystal Structure Of The Retinoblastoma Protein N-Domain Provides Insight Into Tumor Suppression, Ligand Interaction And Holoprotein Architecture	FFNLLKEIDTSTKVDNAXSR	12.14	2324.09	0.00948944	7.18761	1.82264	0.253581
3137	16	1270.34	8.08143	0.261506	-5.53584	0.0602077	0.0018771	0.0018771	gi|578825413; gi|530402932; gi|530402930; gi|530402924; gi|189054960; gi|10880983; gi|66932975; gi|119601332; gi|119601331; gi|119601329; gi|20988629; gi|8926308; gi|221041812; gi|221040818; gi|221040076; gi|16605466; gi|10636475; gi|7243151; gi|13431554	PREDICTED: gephyrin isoform X6 [Homo sapiens]; PREDICTED: gephyrin isoform X5 [Homo sapiens]; PREDICTED: gephyrin isoform X4 [Homo sapiens]; PREDICTED: gephyrin isoform X1 [Homo sapiens]; unnamed protein product [Homo sapiens]; gephyrin isoform 1 [Homo sapiens]; gephyrin isoform 2 [Homo sapiens]; gephyrin, isoform CRA_d [Homo sapiens]; gephyrin, isoform CRA_c [Homo sapiens]; gephyrin, isoform CRA…	gi|578825413		gephyrin isoform X6 [Homo sapiens]	MSPFPLTSMDK	6.1	1271.34	0.2638	3.74633	0.97318	0.259769
1586	11	752.804	12.2041	0.651491	-4.56785	0.118352	0.0276294	0.0276294	gi|530422114	PREDICTED: RNA-binding protein 41 isoform X4 [Homo sapiens]	gi|530422114	Gene regulation	RNA-binding protein 41 isoform X4 [Homo sapiens]	GIIPEEP	4.66	753.811	0.405085	4.25995	1.18089	0.277207
1794	16	617.963	8.3858	0.236355	-5.29701	0.292115	0.0452265	0.0452265	gi|210147558; gi|119582508; gi|182701380	spermatogenesis-associated protein 24 [Homo sapiens]; hCG1782397, isoform CRA_b [Homo sapiens]; RecName: Full=Spermatogenesis-associated protein 24; AltName: Full=Testis protein T6441 homolog	gi|210147558	Gene regulation	spermatogenesis-associated protein 24 [Homo sapiens]	KASGTR	12.21	618.97	0.288391	4.57522	1.27628	0.278954
3515	15	935.805	9.17463	0.187446	-4.54874	0.149421	0.0254913	0.0254913	gi|45751580	LARS protein, partial [Homo sapiens]	gi|45751580		LARS protein, partial [Homo sapiens]	WQFLTLK	11.95	936.812	0.304718	6.07911	1.73479	0.28537
1880	13	2624.99	12.2766	0.510408	-6.44874	0.0791287	0.0213427	0.0213427	gi|578807033; gi|578807031; gi|578807029; gi|283806622; gi|156104869; gi|283806618; gi|283806616; gi|119598656; gi|119598655; gi|47939636; gi|18204325; gi|5724782; gi|2570864; gi|194386482; gi|194380406; gi|288558807	PREDICTED: chloride channel protein 2 isoform X3 [Homo sapiens]; PREDICTED: chloride channel protein 2 isoform X2 [Homo sapiens]; PREDICTED: chloride channel protein 2 isoform X1 [Homo sapiens]; chloride channel protein 2 isoform 4 [Homo sapiens]; chloride channel protein 2 isoform 1 [Homo sapiens]; chloride channel protein 2 isoform 3 [Homo sapiens]; chloride channel protein 2 isoform 2 [Homo sa…	gi|578807033		chloride channel protein 2 isoform X3 [Homo sapiens]	VEDIMVRDVPHVALSCTFRDLR	7.88	2626	0.805363	6.81363	1.95618	0.287099
2059	15	1071.13	8.77184	0.647375	-5.38388	0.0677015	0.0103041	0.0103041	gi|189054592; gi|170650661; gi|119568427; gi|119568426; gi|133777224; gi|189650; gi|7106723; gi|219945; gi|14270511; gi|23503088	unnamed protein product [Homo sapiens]; ectonucleotide pyrophosphatase/phosphodiesterase family member 1 [Homo sapiens]; ectonucleotide pyrophosphatase/phosphodiesterase 1, isoform CRA_b [Homo sapiens]; ectonucleotide pyrophosphatase/phosphodiesterase 1, isoform CRA_a [Homo sapiens]; Ectonucleotide pyrophosphatase/phosphodiesterase 1 [Homo sapiens]; plasma cell membrane glycoprotein PC-1 [Homo sa…	gi|170650661	Biosynthesis/Metabolism	ectonucleotide pyrophosphatase/phosphodiesterase family member 1 [Homo sapiens]	FNPEWYK	16.91	1072.13	0.618787	6.64437	1.94975	0.293444
595	16	2296.14	10.972	0.141635	-4.79507	0.155464	0.0186626	0.0186626	gi|93007531; gi|93007529	anti-Rh(D) antibody immunoglobulin heavy chain variable region [Homo sapiens]; anti-Rh(D) antibody immunoglobulin heavy chain variable region [Homo sapiens]	gi|93007531		anti-Rh(D) antibody immunoglobulin heavy chain variable region [Homo sapiens]	AEDTAVYYCAREVAVRGVIR	2.46	2297.15	0.0233326	5.43745	1.60275	0.294762
1806	12	2361.86	12.5853	0.264789	-4.85095	0.153473	0.0480552	0.0480552	gi|119582585; gi|119582584; gi|1679632; gi|194388438; gi|1731790; gi|74762699	hCG39481, isoform CRA_a [Homo sapiens]; hCG39481, isoform CRA_a [Homo sapiens]; truncated pancreatic polypeptide receptor PP2 [Homo sapiens]; unnamed protein product [Homo sapiens]; Y6 encoding protein [Homo sapiens]; RecName: Full=Putative neuropeptide Y receptor type 6; Short=NPY6-R; AltName: Full=NPY Y1-like receptor; AltName: Full=Putative pancreatic polypeptide receptor 2; Short=PP2	gi|119582585	Unknown	hCG39481, isoform CRA_a [Homo sapiens]	RINTMLISIVVTFGACWLPR	8.37	2362.87	0.804489	4.91883	1.51438	0.307874
799	16	1480.28	7.48902	0.321698	-5.74164	0.0254012	0.000200546	0.000200546	gi|23092528	human ovarian zinc finger protein [Homo sapiens]	gi|23092528		human ovarian zinc finger protein [Homo sapiens]	MKECHK	9.16	1481.29	0.488176	6.96494	2.17869	0.312808
7285	13	786.38	12.8385	0.187692	-4.78175	0.131333	0.0125361	0.0125361	gi|530363026; gi|530363024; gi|530363022; gi|530363020; gi|194381860; gi|194380854; gi|296179401; gi|296179399; gi|296179397; gi|296179395; gi|119593598; gi|119593597; gi|119593596; gi|119593594; gi|60551654; gi|6330700; gi|160013283	PREDICTED: outer dense fiber protein 2-like isoform X4 [Homo sapiens]; PREDICTED: outer dense fiber protein 2-like isoform X3 [Homo sapiens]; PREDICTED: outer dense fiber protein 2-like isoform X2 [Homo sapiens]; PREDICTED: outer dense fiber protein 2-like isoform X1 [Homo sapiens]; unnamed protein product [Homo sapiens]; unnamed protein product [Homo sapiens]; outer dense fiber protein 2-like is…	gi|530363026		outer dense fiber protein 2-like isoform X4 [Homo sapiens]	ESALQIK	2.35	787.387	0	5.238	1.73566	0.331359
4760	15	2232.1	12.9255	0.288378	-4.35769	0.13648	0.00848737	0.00848737	gi|578807284; gi|578807282; gi|578807279; gi|578807277; gi|578807275; gi|530374448; gi|530374446; gi|530374444; gi|374532823; gi|374532821; gi|374532817; gi|148596984; gi|119599910; gi|119599909; gi|119599908; gi|326205375; gi|190192206; gi|405715; gi|808869; gi|145559478	PREDICTED: Golgin subfamily B member 1 isoform X12 [Homo sapiens]; PREDICTED: Golgin subfamily B member 1 isoform X11 [Homo sapiens]; PREDICTED: Golgin subfamily B member 1 isoform X10 [Homo sapiens]; PREDICTED: Golgin subfamily B member 1 isoform X9 [Homo sapiens]; PREDICTED: Golgin subfamily B member 1 isoform X8 [Homo sapiens]; PREDICTED: Golgin subfamily B member 1 isoform X7 [Homo sapiens]; …	gi|578807284	Cell-cell interaction	Golgin subfamily B member 1 isoform X12 [Homo sapiens]	LLMVTKENKGLTAQIQSFGR	11.4	2233.11	4.70708e-13	3.45323	1.16662	0.337833
1583	13	1686.23	7.78198	0.269875	-5.19913	0.0677435	0.0257411	0.0257411	gi|578836959; gi|578836957; gi|47678213; gi|22749067; gi|119580264; gi|119580263; gi|20988612; gi|147797063; gi|21758798; gi|145558934	PREDICTED: HORMA domain-containing protein 2 isoform X2 [Homo sapiens]; PREDICTED: HORMA domain-containing protein 2 isoform X1 [Homo sapiens]; Em:AC002378.1 [Homo sapiens]; HORMA domain-containing protein 2 [Homo sapiens]; HORMA domain containing 2, isoform CRA_b [Homo sapiens]; HORMA domain containing 2, isoform CRA_a [Homo sapiens]; HORMA domain containing 2 [Homo sapiens]; unnamed protein pro…	gi|578836959	Cell cycle	HORMA domain-containing protein 2 isoform X2 [Homo sapiens]	MAVLTLYTDPMGSEK	8.03	1687.23	0.413634	2.57255	0.888071	0.34521
2821	16	1297.99	7.94584	0.393203	-8.63285	0.00590828	3.41259e-05	3.41259e-05	gi|119395754; gi|119617041; gi|119617040; gi|119617039; gi|119617038; gi|47940601; gi|27503816; gi|18999435; gi|307082; gi|9739163; gi|194384468; gi|194384240; gi|143811411	keratin, type II cytoskeletal 5 [Homo sapiens]; keratin 5 (epidermolysis bullosa simplex, Dowling-Meara/Kobner/Weber-Cockayne types), isoform CRA_d [Homo sapiens]; keratin 5 (epidermolysis bullosa simplex, Dowling-Meara/Kobner/Weber-Cockayne types), isoform CRA_c [Homo sapiens]; keratin 5 (epidermolysis bullosa simplex, Dowling-Meara/Kobner/Weber-Cockayne types), isoform CRA_b [Homo sapiens]; ker…	gi|119395754		keratin, type II cytoskeletal 5 [Homo sapiens]	TTAENEFVMLK	57.9	1299	0.282919	2.87103	1.01009	0.351824
550	16	1469.72	7.60464	0.542498	-4.3873	327141046524	0.0026235	0.0026235	gi|62988650; gi|158256370; gi|315113881; gi|4506321; gi|315113878; gi|119591132; gi|119591131; gi|119591130; gi|47124459; gi|39644800; gi|499630; gi|30582789; gi|6469411; gi|194382936; gi|193784118; gi|2499754; gi|114794695; gi|114794694	unknown [Homo sapiens]; unnamed protein product [Homo sapiens]; receptor-type tyrosine-protein phosphatase-like N isoform 3 [Homo sapiens]; receptor-type tyrosine-protein phosphatase-like N isoform 1 precursor [Homo sapiens]; receptor-type tyrosine-protein phosphatase-like N isoform 2 precursor [Homo sapiens]; protein tyrosine phosphatase, receptor type, N, isoform CRA_c [Homo sapiens]; protein t…	gi|315113881		receptor-type tyrosine-protein phosphatase-like N isoform 3 [Homo sapiens]	NVQTQETR	10.98	1470.73	0.603229	5.95543	2.09605	0.351957
5645	13	1138.57	8.69319	0.605086	-2.44728	0.424603	0.194406	0.194406	gi|119603083	hCG1781583 [Homo sapiens]	gi|119603083	Unknown	hCG1781583 [Homo sapiens]	MSSPSHR	11.34	1139.57	0	4.8932	1.75785	0.359242
2423	16	760.383	13.0229	0.442104	-3.55898	0.162097	0.00603159	0.00603159	gi|578809962; gi|530378898; gi|189065391; gi|584277117; gi|584277111; gi|262359916; gi|262359914; gi|169790839; gi|119576350; gi|119576349; gi|32450689; gi|22713616; gi|487339; gi|63053861; gi|194381260; gi|194379072; gi|194375862; gi|825663; gi|40041928; gi|825504; gi|1169458; gi|746198	PREDICTED: excitatory amino acid transporter 1 isoform X2 [Homo sapiens]; PREDICTED: excitatory amino acid transporter 1 isoform X1 [Homo sapiens]; unnamed protein product [Homo sapiens]; excitatory amino acid transporter 1 isoform 5 [Homo sapiens]; excitatory amino acid transporter 1 isoform 4 [Homo sapiens]; excitatory amino acid transporter 1 isoform 3 [Homo sapiens]; excitatory amino acid tra…	gi|578809962		excitatory amino acid transporter 1 isoform X2 [Homo sapiens]	SNGEEPK	13.05	761.39	0.00870371	3.79829	1.38813	0.365462
93	16	1124.62	8.28878	0.435969	-3.3228	0.215055	0.0255169	0.0255169	gi|215983058; gi|119619016; gi|119619015; gi|119619014; gi|54035050; gi|38969679; gi|38511975; gi|62901720; gi|37182504; gi|12052798; gi|194383938; gi|194378936; gi|189067251; gi|22761454; gi|62897823; gi|61890635; gi|14598984; gi|14272826; gi|74761391	magnesium transporter protein 1 [Homo sapiens]; implantation-associated protein, isoform CRA_b [Homo sapiens]; implantation-associated protein, isoform CRA_b [Homo sapiens]; implantation-associated protein, isoform CRA_a [Homo sapiens]; Magnesium transporter 1 [Homo sapiens]; MAGT1 protein [Homo sapiens]; Magnesium transporter 1 [Homo sapiens]; MAGT1 [Homo sapiens]; implantation-associated protei…	gi|215983058		magnesium transporter protein 1 [Homo sapiens]	KEMVLSEK	26	1125.62	0.743747	9.36984	3.47564	0.370939
800	16	1073.35	7.61903	0.286137	-4.73805	0.0519957	0.00149577	0.00149577	gi|54607141; gi|54607139; gi|119592145; gi|119592144; gi|119592143; gi|56800390; gi|56800388; gi|42406435; gi|42406433; gi|7329718; gi|21439450; gi|74756617	vacuolar protein sorting-associated protein 13D isoform 2 [Homo sapiens]; vacuolar protein sorting-associated protein 13D isoform 1 [Homo sapiens]; vacuolar protein sorting 13D (yeast), isoform CRA_c [Homo sapiens]; vacuolar protein sorting 13D (yeast), isoform CRA_b [Homo sapiens]; vacuolar protein sorting 13D (yeast), isoform CRA_a [Homo sapiens]; vacuolar protein sorting 13 homolog D (S. cerev…	gi|54607141	Cell signalling	vacuolar protein sorting-associated protein 13D isoform 2 [Homo sapiens]	QEELAESLR	14.23	1074.36	0.860752	6.96507	2.65525	0.381224
1352	16	728.677	10.9841	0.202893	-5.42118	0.0734785	0.000859475	0.000859475	gi|28801223	unnamed protein product [Homo sapiens]	gi|28801223	Unknown	unnamed protein product [Homo sapiens]	ITGMHR	2.96	729.684	0.206229	4.73209	1.86554	0.394233
3121	16	913.121	8.644	0.44723	-5.78054	0.0893148	0.0248669	0.0248669	gi|578812963; gi|189069151; gi|161702986; gi|21614499; gi|209402774; gi|119568032; gi|119568031; gi|46249758; gi|15530243; gi|340217; gi|221045510; gi|221045450; gi|221042722; gi|221041492; gi|7328175; gi|31283; gi|125987826; gi|11276938	PREDICTED: ezrin isoform X1 [Homo sapiens]; unnamed protein product [Homo sapiens]; ezrin [Homo sapiens]; ezrin [Homo sapiens]; epididymis secretory protein Li 105 [Homo sapiens]; villin 2 (ezrin), isoform CRA_a [Homo sapiens]; villin 2 (ezrin), isoform CRA_a [Homo sapiens]; Ezrin [Homo sapiens]; Ezrin [Homo sapiens]; cytovillin 2 [Homo sapiens]; unnamed protein product [Homo sapiens]; unnamed pr…	gi|578812963		ezrin isoform X1 [Homo sapiens]	IALLEEAR	23.67	914.128	0.615855	6.97154	2.78823	0.399944
619	11	898.506	11.1846	0.0550489	-4.77119	0.0542263	0.00173538	0.00173538	gi|189065398; gi|62087544; gi|53759151; gi|7959735; gi|119570215; gi|119570214; gi|119570212; gi|38382773; gi|4808601; gi|2190404; gi|62897283; gi|7415721; gi|21431730	unnamed protein product [Homo sapiens]; stearoyl-CoA desaturase variant [Homo sapiens]; acyl-CoA desaturase [Homo sapiens]; PRO0998 [Homo sapiens]; stearoyl-CoA desaturase (delta-9-desaturase), isoform CRA_c [Homo sapiens]; stearoyl-CoA desaturase (delta-9-desaturase), isoform CRA_c [Homo sapiens]; stearoyl-CoA desaturase (delta-9-desaturase), isoform CRA_a [Homo sapiens]; Stearoyl-CoA desaturase…	gi|62087544	Biosynthesis/Metabolism	stearoyl-CoA desaturase variant [Homo sapiens]	TGDGNYKSG	7.69	899.513	0.00665714	2.64071	1.06768	0.404316
316	16	1471.96	10.7137	0.570849	-4.05925	0.135315	0.0403662	0.0403662	gi|189069497; gi|400286385; gi|116534937; gi|400286383; gi|400286379; gi|400286381; gi|119570523; gi|119570522; gi|119570521; gi|13937956; gi|30582173; gi|227478524; gi|32645; gi|193787406; gi|116242522	unnamed protein product [Homo sapiens]; interferon-induced protein with tetratricopeptide repeats 1 isoform 3 [Homo sapiens]; interferon-induced protein with tetratricopeptide repeats 1 isoform 1 [Homo sapiens]; interferon-induced protein with tetratricopeptide repeats 1 isoform 3 [Homo sapiens]; interferon-induced protein with tetratricopeptide repeats 1 isoform 2 [Homo sapiens]; interferon-indu…	gi|400286385		interferon-induced protein with tetratricopeptide repeats 1 isoform 3 [Homo sapiens]	AIKIEQASLTRDK	5	1472.96	0.410525	6.09971	2.5231	0.413642
606	13	2237.25	11.5052	0.19796	-6.02016	0.077911	0.01251	0.01251	gi|87299006	immunoglobulin light chain variable region [Homo sapiens]	gi|87299006	Immune system	immunoglobulin light chain variable region [Homo sapiens]	ATLVCLISDFYPGAVTVAWR	11.09	2238.26	0.264857	6.79386	2.81124	0.413792
1530	16	551.975	8.09416	0.474385	-4.45866	0.200434	0.0408608	0.0408608	gi|119609880	hCG2042944 [Homo sapiens]	gi|119609880	Unknown	hCG2042944 [Homo sapiens]	DSMGK	7	552.982	0.299143	5.56017	2.32056	0.417353
3235	15	1609.84	12.5942	0.299529	-4.24983	0.211644	0.0204174	0.0204174	gi|530384911; gi|116174742; gi|446512477; gi|119607563; gi|119607561; gi|119607559; gi|119607558; gi|119607557; gi|119607555; gi|51094443; gi|56970800; gi|25304012; gi|33327378; gi|50949406; gi|327478506	PREDICTED: extracellular serine/threonine protein kinase FAM20C isoform X1 [Homo sapiens]; extracellular serine/threonine protein kinase FAM20C precursor [Homo sapiens]; family with sequence similarity 20, member C [Homo sapiens]; family with sequence similarity 20, member C, isoform CRA_i [Homo sapiens]; family with sequence similarity 20, member C, isoform CRA_g [Homo sapiens]; family with sequ…	gi|530384911	Biosynthesis/Metabolism	extracellular serine/threonine protein kinase FAM20C isoform X1 [Homo sapiens]	MVNMTKEIRDVTR	12.35	1610.85	0.512577	6.86645	2.87682	0.418968
1488	16	993.466	11.5117	0.321774	-6.27316	0.0161422	2.55349e-08	2.55349e-08	gi|158257232; gi|156415994; gi|119627705; gi|119627704; gi|13528759; gi|8489019; gi|4929657; gi|40037893; gi|29611911	unnamed protein product [Homo sapiens]; probable U3 small nucleolar RNA-associated protein 11 [Homo sapiens]; UTP11-like, U3 small nucleolar ribonucleoprotein, (yeast), isoform CRA_a [Homo sapiens]; UTP11-like, U3 small nucleolar ribonucleoprotein, (yeast), isoform CRA_a [Homo sapiens]; UTP11-like, U3 small nucleolar ribonucleoprotein, (yeast) [Homo sapiens]; HDCMB12P [Homo sapiens]; CGI-94 prote…	gi|156415994	Gene regulation	probable U3 small nucleolar RNA-associated protein 11 [Homo sapiens]	DLMDKTQK	0.71	994.473	0.00792979	2.19965	0.945286	0.429744
251	16	1472.56	7.49183	0.12519	-0.856928	0.943008	0.582024	0.582024	gi|530407769; gi|530407767; gi|530407765; gi|530407763; gi|62243658; gi|119570650; gi|119570649; gi|119570648; gi|119570647; gi|119570646; gi|119570645; gi|3417296; gi|21666440; gi|21739646; gi|16506130; gi|322510104	PREDICTED: serine/threonine-protein kinase SMG1 isoform X4 [Homo sapiens]; PREDICTED: serine/threonine-protein kinase SMG1 isoform X3 [Homo sapiens]; PREDICTED: serine/threonine-protein kinase SMG1 isoform X2 [Homo sapiens]; PREDICTED: serine/threonine-protein kinase SMG1 isoform X1 [Homo sapiens]; serine/threonine-protein kinase SMG1 [Homo sapiens]; hCG1994151, isoform CRA_f [Homo sapiens]; hCG1…	gi|530407769	Cell repair	serine/threonine-protein kinase SMG1 isoform X4 [Homo sapiens]	ALETVGEK	17.07	1473.57	0.249009	7.06564	3.07894	0.435763
2622	14	1626.83	12.3474	0.527506	-5.66875	0.0630756	0.00806117	0.00806117	gi|578822859; gi|189065411; gi|4557032; gi|291575128; gi|211947931; gi|119616855; gi|119616854; gi|48734977; gi|15929376; gi|12803117; gi|195542262; gi|37779174; gi|54696396; gi|54696394; gi|1200083; gi|40040846; gi|34329; gi|126041; gi|49259212; gi|49259211; gi|49259210; gi|49259209; gi|13786848; gi|13786847	PREDICTED: L-lactate dehydrogenase B chain isoform X1 [Homo sapiens]; unnamed protein product [Homo sapiens]; L-lactate dehydrogenase B chain [Homo sapiens]; L-lactate dehydrogenase B chain [Homo sapiens]; epididymis secretory protein Li 281 [Homo sapiens]; lactate dehydrogenase B, isoform CRA_a [Homo sapiens]; lactate dehydrogenase B, isoform CRA_a [Homo sapiens]; Lactate dehydrogenase B [Homo s…	gi|578822859	Biosynthesis/Metabolism	L-lactate dehydrogenase B chain isoform X1 [Homo sapiens]	SLADELALVDVLEDK	78.02	1627.84	0.549305	6.72842	2.97536	0.442208
8083	13	734.32	7.69733	0.161167	-2.04722	0.473523	0.206902	0.206902	gi|530393354; gi|121582460; gi|119613703; gi|119613702; gi|119574213; gi|23271283; gi|193787239; gi|10436530; gi|40038578; gi|74761513; gi|410562851; gi|410562849; gi|410562847; gi|410562845; gi|410562843; gi|410562841	PREDICTED: tetraspanin-15 isoform X2 [Homo sapiens]; uncharacterized protein C1orf115 [Homo sapiens];unknown protein;unknown protein;unknown protein; Chromosome 1 open reading frame 115 [Homo sapiens]; unnamed protein product [Homo sapiens]; unnamed protein product [Homo sapiens]; unnamed protein product [Homo sapiens];CA115_HUMAN RecName: Full=Uncharacterized protein C1orf115;B Chain B, Human Cd…	gi|530393354	Cell signalling	tetraspanin-15 isoform X2 [Homo sapiens]	GPGTR	3.79	735.327	1.18329e-13	5.1546	2.32307	0.450679
341	16	995.584	10.867	0.199874	-1.75739	1.13073	0.34046	0.34046	gi|211825727	FAM62B protein [Homo sapiens]	gi|211825727		FAM62B protein [Homo sapiens]	KTAVQRALK	13.7	996.591	0.505444	7.01777	3.23321	0.460718
3242	15	566.262	8.49379	0.469502	-2.17704	0.362066	0.0953115	0.0953115	gi|578811093; gi|578810289; gi|530379849; gi|158258066; gi|62088674; gi|296010897; gi|296010895; gi|296010893; gi|7656879; gi|119582709; gi|119582708; gi|119582707; gi|119574209; gi|119574208; gi|119574207; gi|187953493; gi|85567311; gi|85397534; gi|71681297; gi|38614474; gi|19343929; gi|78214826; gi|6601438; gi|21753888; gi|269849529; gi|74720814	PREDICTED: AF4/FMR2 family member 4 isoform X3 [Homo sapiens]; PREDICTED: AF4/FMR2 family member 4 isoform X1 [Homo sapiens]; ALL1 fused gene from 5q31 variant [Homo sapiens]; AF4/FMR2 family member 4 [Homo sapiens]; AF4/FMR2 family, member 4, isoform CRA_e [Homo sapiens]; AF4/FMR2 family, member 4, isoform CRA_d [Homo sapiens]; AF4/FMR2 family, member 4, isoform CRA_c [Homo sapiens]; AF4/FMR2 fa…	gi|578811093		AF4/FMR2 family member 4 isoform X3 [Homo sapiens]	AHLTK	3.75	567.27	0.00548147	5.57565	2.65394	0.475988
5922	15	897.936	12.8732	0.276015	-5.18597	0.0535658	0.000262943	0.000262943	gi|189065269; gi|115387094; gi|119615234; gi|14043765; gi|665925; gi|773300; gi|45426858; gi|20455488	unnamed protein product [Homo sapiens]; succinate dehydrogenase [ubiquinone] iron-sulfur subunit, mitochondrial precursor [Homo sapiens]; succinate dehydrogenase complex, subunit B, iron sulfur (Ip), isoform CRA_a [Homo sapiens]; Succinate dehydrogenase complex, subunit B, iron sulfur (Ip) [Homo sapiens]; succinate dehydrogenase iron-protein subunit [Homo sapiens]; succinate dehydrogenase iron-pr…	gi|115387094	Transprot	succinate dehydrogenase [ubiquinone] iron-sulfur subunit, mitochondrial precursor [Homo sapiens]	AAVVALSLR	8.96	898.944	0.184366	2.29445	1.09901	0.478987
164	16	921.257	7.85853	0.105744	-1.55889	0.613849	0.339197	0.339197	gi|578805993; gi|530372330; gi|530372328; gi|530372326; gi|530372324; gi|530372322; gi|530372320; gi|530372318; gi|289577134; gi|6715600; gi|119584900; gi|119584899; gi|119584898; gi|1213484; gi|1173565; gi|1236759; gi|12643718; gi|1589554; gi|1587352	PREDICTED: Golgin subfamily A member 4 isoform X8 [Homo sapiens]; PREDICTED: Golgin subfamily A member 4 isoform X7 [Homo sapiens]; PREDICTED: Golgin subfamily A member 4 isoform X6 [Homo sapiens]; PREDICTED: Golgin subfamily A member 4 isoform X5 [Homo sapiens]; PREDICTED: Golgin subfamily A member 4 isoform X4 [Homo sapiens]; PREDICTED: Golgin subfamily A member 4 isoform X3 [Homo sapiens]; PRE…	gi|578805993		Golgin subfamily A member 4 isoform X8 [Homo sapiens]	EAAISSLR	26.88	922.265	0.423981	11.4081	5.47264	0.479716
1101	16	981.109	11.0322	0.187031	-4.81259	0.128836	0.0225947	0.0225947	gi|359546173	Chain A, Crystal Structure Of A Rna Binding Domain Of Tho Complex Subunit 4 Protein (Thoc4) From Homo Sapiens At 2.54 A Resolution	gi|359546173		Chain A, Crystal Structure Of A Rna Binding Domain Of Tho Complex Subunit 4 Protein (Thoc4) From Homo Sapiens At 2.54 A Resolution	KADALKAXK	10.63	982.116	0.72823	5.03687	2.43779	0.483989
450	16	1009.25	8.19534	0.277793	-2.92576	0.187544	0.0240067	0.0240067	gi|578845376; gi|578796689; gi|34532471	PREDICTED: uncharacterized protein LOC144535 [Homo sapiens]; PREDICTED: uncharacterized protein LOC144535 [Homo sapiens]; unnamed protein product [Homo sapiens]	gi|578845376	Unknown	uncharacterized protein LOC144535 [Homo sapiens]	SKPNLPNLK	6.66	1010.26	0.889509	6.37657	3.14313	0.492919
3138	16	832.369	10.8004	0.15308	-4.67447	0.0751919	0.000851385	0.000851385	gi|578803080; gi|578803077; gi|578803071; gi|578803069; gi|578803067; gi|578803065; gi|578803063; gi|158261069; gi|410442526; gi|145301607; gi|38348727; gi|119620707; gi|119620706; gi|34493766; gi|34493764; gi|34493762; gi|34493760; gi|34493758; gi|34532325; gi|10437960; gi|71891709; gi|50833964; gi|74749519	PREDICTED: thyroid adenoma-associated protein isoform X9 [Homo sapiens]; PREDICTED: thyroid adenoma-associated protein isoform X8 [Homo sapiens]; PREDICTED: thyroid adenoma-associated protein isoform X5 [Homo sapiens]; PREDICTED: thyroid adenoma-associated protein isoform X4 [Homo sapiens]; PREDICTED: thyroid adenoma-associated protein isoform X3 [Homo sapiens]; PREDICTED: thyroid adenoma-associa…	gi|578803080	Cell signalling	thyroid adenoma-associated protein isoform X9 [Homo sapiens]	NTLMVIK	8.46	833.376	1.17415e-13	3.4683	1.79083	0.516343
3793	16	605.165	9.03784	0.342264	-4.42265	0.0991792	0.00290707	0.00290707	gi|530420851; gi|530420849; gi|530420845; gi|530420843; gi|62088944; gi|239735519; gi|119593946; gi|119593945; gi|119593944; gi|119593943; gi|119593942; gi|56388823; gi|3015538; gi|51477033; gi|158515405	PREDICTED: myotubularin-related protein 5 isoform X5 [Homo sapiens]; PREDICTED: myotubularin-related protein 5 isoform X4 [Homo sapiens]; PREDICTED: myotubularin-related protein 5 isoform X2 [Homo sapiens]; PREDICTED: myotubularin-related protein 5 isoform X1 [Homo sapiens];unknown protein; myotubularin-related protein 5 [Homo sapiens]; SET binding factor 1, isoform CRA_d [Homo sapiens]; SET bind…	gi|530420851		myotubularin-related protein 5 isoform X5 [Homo sapiens]	MLEAK	12.17	606.172	0.114081	4.92336	2.54254	0.516423
3546	16	767.523	9.88959	0.445908	-3.65518	0.312845	0.0447428	0.0447428	gi|578826842; gi|578826840; gi|530405720; gi|530405718; gi|530405716; gi|60223083; gi|52545836; gi|194385614; gi|74708419	PREDICTED: protein FAM154B isoform X5 [Homo sapiens]; PREDICTED: protein FAM154B isoform X4 [Homo sapiens]; PREDICTED: protein FAM154B isoform X3 [Homo sapiens]; PREDICTED: protein FAM154B isoform X2 [Homo sapiens]; PREDICTED: protein FAM154B isoform X1 [Homo sapiens]; protein FAM154B [Homo sapiens]; hypothetical protein [Homo sapiens]; unnamed protein product [Homo sapiens]; RecName: Full=Protei…	gi|578826842		protein FAM154B isoform X5 [Homo sapiens]	KIIPAVK	21.89	768.53	0.230126	5.66481	2.95573	0.52177
4633	16	2151.09	11.3669	0.170354	-3.87009	0.121515	0.00369548	0.00369548	gi|119589028	hCG1991798 [Homo sapiens]	gi|119589028	Unknown	hCG1991798 [Homo sapiens]	WGKCLWLSVVSSFQELGR	6.14	2152.1	0	3.51762	1.87955	0.534325
577	15	1634.17	8.06895	0.565131	-3.82888	0.132901	0.0115018	0.0115018	gi|247425728	immunoglobulin heavy chain variable region [Homo sapiens]	gi|247425728	Immune system	immunoglobulin heavy chain variable region [Homo sapiens]	QVKLVELGGGVVQPGR	11.41	1635.18	1.12664	5.51414	3.01863	0.547434
3246	16	1572.72	10.8795	0.183004	-4.09257	0.161111	0.00583202	0.00583202	gi|39930517; gi|38565529; gi|15797276; gi|74749329	atherin [Homo sapiens]; atherin [Homo sapiens]; unnamed protein product [Homo sapiens]; RecName: Full=Atherin; AltName: Full=Sterile alpha motif domain-containing protein 1; Short=SAM domain-containing protein 1	gi|39930517		atherin [Homo sapiens]	LIQQRAVLRVSYK	0.19	1573.73	2.34831e-13	4.97728	2.78383	0.559307
1304	15	786.181	8.04643	0.437364	4.4417	122.045	0.0489414	0.0489414	gi|40046900	unnamed protein product [Homo sapiens]	gi|40046900	Unknown	unnamed protein product [Homo sapiens]	KIXMQR	39.41	787.189	0.371289	2.64332	1.49457	0.565414
1752	16	887.567	11.2097	0.663133	-2.85235	0.185371	0.00997112	0.00997112	gi|119621119	kinesin family member 3C, isoform CRA_c [Homo sapiens]	gi|119621119		kinesin family member 3C, isoform CRA_c [Homo sapiens]	MIPQLGGR	16.15	888.574	0.226855	5.13566	2.91432	0.567467
341	16	1075.28	8.92878	0.449869	-2.09254	0.432686	0.153196	0.153196	gi|530361680	PREDICTED: small RNA 2'-O-methyltransferase isoform X1 [Homo sapiens]	gi|530361680	Gene regulation	small RNA 2'-O-methyltransferase isoform X1 [Homo sapiens]	MMEATARTK	1.24	1076.29	0.460166	8.22348	4.78647	0.582049
423	15	1656.84	12.9085	0.0873074	-5.45167	0.106985	0.0260555	0.0260555	gi|260099725; gi|207028494; gi|5031857; gi|260099727; gi|260099723; gi|211947929; gi|119588803; gi|119588802; gi|119588801; gi|45501322; gi|41350405; gi|221042404; gi|49456389; gi|48145667; gi|194383812; gi|62897717; gi|34527427; gi|780261; gi|34313; gi|126047; gi|538261351; gi|538261350; gi|538261349; gi|538261348; gi|507043276; gi|507043275; gi|507043274; gi|507043273; gi|380765073; gi|38076507…	L-lactate dehydrogenase A chain isoform 4 [Homo sapiens]; L-lactate dehydrogenase A chain isoform 2 [Homo sapiens]; L-lactate dehydrogenase A chain isoform 1 [Homo sapiens]; L-lactate dehydrogenase A chain isoform 5 [Homo sapiens]; L-lactate dehydrogenase A chain isoform 3 [Homo sapiens]; epididymis secretory sperm binding protein Li 133P [Homo sapiens]; lactate dehydrogenase A, isoform CRA_b [Ho…	gi|260099725		L-lactate dehydrogenase A chain isoform 4 [Homo sapiens]	DLADELALVDVIEDK	96.51	1657.84	0.0258743	9.98481	5.82443	0.583329
3666	14	522.26	8.79288	0.705518	-2.79453	0.234309	0.0336345	0.0336345	gi|530399173; gi|153252048; gi|153252029; gi|119616540; gi|20810586; gi|7109731; gi|37182320; gi|126634844; gi|40982994; gi|40982992; gi|29561438; gi|134035066	PREDICTED: C-type lectin domain family 1 member B isoform X1 [Homo sapiens]; C-type lectin domain family 1 member B isoform b [Homo sapiens]; C-type lectin domain family 1 member B isoform a [Homo sapiens];unknown protein; CLEC1B protein [Homo sapiens];AF124841_1 C-type lectin-like receptor-2 [Homo sapiens]; QDED721 [Homo sapiens];unknown protein;unknown protein;unknown protein; unnamed protein p…	gi|530399173		C-type lectin domain family 1 member B isoform X1 [Homo sapiens]	AGMTK	7.58	523.267	0.00154388	4.43162	2.63073	0.593627
3548	16	1099.31	8.19966	0.501244	-4.71294	0.0775856	0.00169172	0.00169172	gi|119621376	cystin 1 [Homo sapiens]	gi|119621376		cystin 1 [Homo sapiens]	GRQPSPTTTR	6.04	1100.31	0.424375	3.07848	1.83294	0.595403
4259	16	2264.03	9.88838	0.069441	-4.22558	0.203317	0.0332303	0.0332303	gi|119581233	hCG2005400 [Homo sapiens]	gi|119581233	Unknown	hCG2005400 [Homo sapiens]	KKSSVSGMTAAGWVVWGEAEGK	12.32	2265.04	9.39322e-13	7.21619	4.43796	0.615001
1511	16	484.017	8.21388	0.495689	3.35222	11.3086	0.0249332	0.0249332	gi|119575679; gi|119575678	unknown protein;unknown protein	gi|119575679	Unknown	unknown protein	QPGPS	9.71	485.024	0.222878	5.88132	3.65568	0.621575
731	14	1649.83	12.8884	0.410601	-5.39359	0.173674	0.0499478	0.0499478	gi|209862831; gi|50845388; gi|50845386; gi|4757756; gi|209402742; gi|119597993; gi|119597992; gi|119597991; gi|119597990; gi|119597989; gi|119597988; gi|62202495; gi|45786109; gi|30962862; gi|30962842; gi|18645167; gi|18088908; gi|16877002; gi|16198377; gi|12655075; gi|30583703; gi|34364597; gi|194388544; gi|73909156; gi|53791164; gi|40041076; gi|219910; gi|113950; gi|205830271; gi|114794647; gi|…	annexin A2 isoform 2 [Homo sapiens]; annexin A2 isoform 1 [Homo sapiens]; annexin A2 isoform 2 [Homo sapiens]; annexin A2 isoform 2 [Homo sapiens]; epididymis secretory protein Li 270 [Homo sapiens]; annexin A2, isoform CRA_c [Homo sapiens]; annexin A2, isoform CRA_b [Homo sapiens]; annexin A2, isoform CRA_b [Homo sapiens]; annexin A2, isoform CRA_b [Homo sapiens]; annexin A2, isoform CRA_b [Homo…	gi|209862831		annexin A2 isoform 2 [Homo sapiens]	SALSGHLETVILGLLK	54.2	1650.83	0.491023	9.70339	6.06897	0.625448
374	16	1665.85	11.0595	0.329936	-5.91578	0.0679128	0.00368245	0.00368245	gi|62088522; gi|4506597; gi|119608073; gi|119608072; gi|119586311; gi|119586310; gi|111494012; gi|63100333; gi|29791753; gi|186800; gi|40046626; gi|485601423; gi|266921	ribosomal protein L12 variant [Homo sapiens]; 60S ribosomal protein L12 [Homo sapiens]; ribosomal protein L12, isoform CRA_b [Homo sapiens]; ribosomal protein L12, isoform CRA_a [Homo sapiens]; hCG21173, isoform CRA_a [Homo sapiens]; hCG21173, isoform CRA_a [Homo sapiens]; Ribosomal protein L12 [Homo sapiens]; Ribosomal protein L12 [Homo sapiens]; Ribosomal protein L12 [Homo sapiens]; ribosomal p…	gi|62088522	Gene regulation	ribosomal protein L12 variant [Homo sapiens]	QAQIEVVPSASALIIK	40.18	1666.86	0.273554	2.51008	1.63722	0.652258
3742	16	1168.87	11.9693	0.33634	-5.026	0.099874	0.00729589	0.00729589	gi|119627005	hCG2042316 [Homo sapiens]	gi|119627005	Unknown	hCG2042316 [Homo sapiens]	LACSPLLGALR	109996566772	1169.88	0.231831	5.13392	3.3652	0.655483
1154	16	1032.09	8.05544	0.412109	-3.97106	0.238837	0.0378523	0.0378523	gi|578830267; gi|302058292; gi|58331173; gi|302058290; gi|119600607; gi|20379535; gi|19913499; gi|194379412; gi|194377738; gi|1655416; gi|327478610	PREDICTED: T-complex protein 1 subunit zeta-2 isoform X1 [Homo sapiens]; T-complex protein 1 subunit zeta-2 isoform 3 [Homo sapiens]; T-complex protein 1 subunit zeta-2 isoform 1 [Homo sapiens]; T-complex protein 1 subunit zeta-2 isoform 2 [Homo sapiens]; chaperonin containing TCP1, subunit 6B (zeta 2) [Homo sapiens]; Chaperonin containing TCP1, subunit 6B (zeta 2) [Homo sapiens]; Chaperonin cont…	gi|578830267	Protein folding	T-complex protein 1 subunit zeta-2 isoform X1 [Homo sapiens]	MAAIKAVNSK	3.43	1033.1	0.518732	3.72116	2.45459	0.65963
90	16	1495.29	9.19109	0.286817	-0.982906	0.887741	0.427593	0.427593	gi|189067264; gi|13994250; gi|119610350; gi|119610349; gi|119610348; gi|21618792; gi|13183787; gi|261385906; gi|16553074; gi|62898800; gi|25009463	unnamed protein product [Homo sapiens]; tektin-3 [Homo sapiens]; tektin 3, isoform CRA_a [Homo sapiens]; tektin 3, isoform CRA_a [Homo sapiens]; tektin 3, isoform CRA_a [Homo sapiens]; TEKT3 protein [Homo sapiens]; testicular microtubules-related protein TEKTIN3 [Homo sapiens]; unnamed protein product [Homo sapiens]; unnamed protein product [Homo sapiens]; tektin 3 variant [Homo sapiens]; RecName…	gi|13994250	Structure	tektin-3 [Homo sapiens]	SQRVSENTMLPFVSNR	14.14	1496.29	0.73919	7.95756	5.26508	0.661644
843	16	428.005	8.80602	0.211083	3.22241	11.5032	0.00734492	0.00734492	gi|21438519	unnamed protein product [Homo sapiens]	gi|21438519	Unknown	unnamed protein product [Homo sapiens]	VLGAA	12.72	429.012	0.226518	6.36485	4.23435	0.665271
2747	13	1384.01	12.4416	0.491694	-4.24657	0.107016	0.015675	0.015675	gi|519882971	RecName: Full=Putative ciliary rootlet coiled-coil protein-like 3 protein	gi|519882971		RecName: Full=Putative ciliary rootlet coiled-coil protein-like 3 protein	QAVVLGTDLAELR	11.37	1385.02	0.529991	5.98558	3.98518	0.665797
1485	16	945.905	7.68246	0.45449	-3.88865	0.166217	0.0170973	0.0170973	gi|189054486; gi|190014623; gi|190014625; gi|119600926; gi|119600923; gi|33440520; gi|17225572; gi|52545700; gi|159149063; gi|40789019; gi|73620993	unnamed protein product [Homo sapiens]; exosome complex exonuclease RRP44 isoform a [Homo sapiens]; exosome complex exonuclease RRP44 isoform b [Homo sapiens]; KIAA1008, isoform CRA_d [Homo sapiens]; KIAA1008, isoform CRA_a [Homo sapiens]; DIS3 mitotic control homolog (S. cerevisiae) [Homo sapiens]; KIAA1008 protein [Homo sapiens]; hypothetical protein [Homo sapiens]; DIS3 [Homo sapiens]; KIAA100…	gi|190014623		exosome complex exonuclease RRP44 isoform a [Homo sapiens]	AGGVMKIVR	18.76	946.913	0.355404	5.51525	3.7553	0.680894
4705	16	603.715	9.68526	0.412538	-7.767	0.0622048	0.000655221	0.000655221	gi|221040142; gi|158257940; gi|195546889; gi|12232463; gi|119570604; gi|119570603; gi|119570601; gi|13325451; gi|14602615; gi|10436496; gi|40038537; gi|74733725	unnamed protein product [Homo sapiens];unknown protein; rab-like protein 5 isoform b [Homo sapiens]; rab-like protein 5 isoform a [Homo sapiens]; RAB, member RAS oncogene family-like 5, isoform CRA_c [Homo sapiens]; RAB, member RAS oncogene family-like 5, isoform CRA_a [Homo sapiens]; RAB, member RAS oncogene family-like 5, isoform CRA_a [Homo sapiens]; RABL5 protein [Homo sapiens]; RAB, member R…	gi|195546889		rab-like protein 5 isoform b [Homo sapiens]	MLKAK	7.05	604.723	0.283599	2.89762	1.99911	0.689917
386	15	1776.63	11.5559	0.604439	-4.45684	0.144345	0.017519	0.017519	gi|209862831; gi|50845388; gi|50845386; gi|4757756; gi|209402742; gi|119597993; gi|119597992; gi|119597991; gi|119597990; gi|119597989; gi|119597988; gi|62202495; gi|45786109; gi|30962862; gi|30962842; gi|18645167; gi|18088908; gi|16877002; gi|16306978; gi|16198377; gi|12655075; gi|30583703; gi|34364597; gi|194388544; gi|193787257; gi|73909156; gi|53791164; gi|219910; gi|113950; gi|205830271; gi|…	annexin A2 isoform 2 [Homo sapiens]; annexin A2 isoform 1 [Homo sapiens]; annexin A2 isoform 2 [Homo sapiens]; annexin A2 isoform 2 [Homo sapiens]; epididymis secretory protein Li 270 [Homo sapiens]; annexin A2, isoform CRA_c [Homo sapiens]; annexin A2, isoform CRA_b [Homo sapiens]; annexin A2, isoform CRA_b [Homo sapiens]; annexin A2, isoform CRA_b [Homo sapiens]; annexin A2, isoform CRA_b [Homo…	gi|209862831		annexin A2 isoform 2 [Homo sapiens]	GLGTDEDSLIEIICSR	67.34	1777.64	0.417998	9.56245	6.62592	0.69291
3460	14	1070.29	8.07853	0.439856	-3.86187	0.0878493	0.000380561	0.000380561	gi|530415994; gi|12056465; gi|119577329; gi|34785019; gi|18044582; gi|17939435; gi|182592; gi|3399667; gi|30582499; gi|54697148; gi|48146255; gi|197692469; gi|194384672; gi|31395; gi|14549159; gi|118138500	PREDICTED: rRNA 2'-O-methyltransferase fibrillarin isoform X1 [Homo sapiens]; rRNA 2'-O-methyltransferase fibrillarin [Homo sapiens]; fibrillarin [Homo sapiens]; FBL protein, partial [Homo sapiens]; Unknown (protein for IMAGE:4538098), partial [Homo sapiens]; Fibrillarin [Homo sapiens]; fibrillarin [Homo sapiens]; FBRL_HUMAN [Homo sapiens]; fibrillarin [Homo sapiens]; fibrillarin [Homo sapiens]; …	gi|530415994		rRNA 2'-O-methyltransferase fibrillarin isoform X1 [Homo sapiens]	NGGHFVISIK	7.45	1071.3	0.236681	6.34883	4.46583	0.703409
2626	16	513.379	7.69574	0.353397	2.21401	6.40676	0.0452599	0.0452599	gi|578829958; gi|578829956; gi|530410430; gi|340805823; gi|156564407; gi|119610811; gi|119610810; gi|34784458; gi|15929160; gi|2781436; gi|2773044; gi|2773042; gi|2645858; gi|221044928; gi|13124441	PREDICTED: phospholipase D2 isoform X5 [Homo sapiens]; PREDICTED: phospholipase D2 isoform X4 [Homo sapiens]; PREDICTED: phospholipase D2 isoform X1 [Homo sapiens]; phospholipase D2 isoform PLD2B [Homo sapiens]; phospholipase D2 isoform PLD2A [Homo sapiens]; phospholipase D2, isoform CRA_b [Homo sapiens]; phospholipase D2, isoform CRA_a [Homo sapiens]; Phospholipase D2 [Homo sapiens]; Phospholipa…	gi|578829958		phospholipase D2 isoform X5 [Homo sapiens]	HAASK	4.4	514.386	0.232132	8.17728	5.7686	0.705442
1232	16	2028.88	11.6281	0.345868	-6.87068	0.0346884	0.00202233	0.00202233	gi|578821371; gi|102467242; gi|102467235; gi|119594410; gi|119594409; gi|68533591; gi|9438179; gi|51471706; gi|193786362; gi|212276501	PREDICTED: inner centromere protein isoform X1 [Homo sapiens]; inner centromere protein isoform 2 [Homo sapiens]; inner centromere protein isoform 1 [Homo sapiens]; inner centromere protein antigens 135/155kDa, isoform CRA_b [Homo sapiens]; inner centromere protein antigens 135/155kDa, isoform CRA_a [Homo sapiens]; Inner centromere protein antigens 135/155kDa [Homo sapiens]; inner centromere prot…	gi|578821371		inner centromere protein isoform X1 [Homo sapiens]	RQKVEEDK	13.46	2029.88	0.273129	5.2682	3.71676	0.70551
2636	16	1540.06	9.27937	0.189866	-3.94231	0.204456	0.00516296	0.00516296	gi|21729876; gi|21729873; gi|15149474; gi|119603128; gi|119603127; gi|119603126; gi|119603125; gi|119603124; gi|119603123; gi|119603122; gi|119603121; gi|19851882; gi|15027829; gi|14280091; gi|13346481; gi|25899857; gi|21901254; gi|74762666	ATP-binding cassette sub-family C member 11 isoform b [Homo sapiens]; ATP-binding cassette sub-family C member 11 isoform a [Homo sapiens]; ATP-binding cassette sub-family C member 11 isoform a [Homo sapiens]; ATP-binding cassette, sub-family C (CFTR/MRP), member 11, isoform CRA_b [Homo sapiens]; ATP-binding cassette, sub-family C (CFTR/MRP), member 11, isoform CRA_b [Homo sapiens]; ATP-binding c…	gi|21729876		ATP-binding cassette sub-family C member 11 isoform b [Homo sapiens]	CPMSFFDTIPIGR	5.4	1541.07	0.216596	1.87652	1.33097	0.709278
5423	15	2267.09	8.87745	0.55936	-4.79052	0.0596576	0.00060351	0.00060351	gi|530360827; gi|530360825; gi|530360823; gi|4502929; gi|119615506; gi|119615505; gi|66267337; gi|50960617; gi|46854759; gi|29825391; gi|187729018; gi|253784038; gi|240154055; gi|218414635; gi|407807; gi|149846829; gi|81681157; gi|81681153; gi|81681150; gi|28193494; gi|28193492; gi|461697; gi|450068	PREDICTED: cannabinoid receptor 2 isoform X3 [Homo sapiens]; PREDICTED: cannabinoid receptor 2 isoform X2 [Homo sapiens]; PREDICTED: cannabinoid receptor 2 isoform X1 [Homo sapiens]; cannabinoid receptor 2 [Homo sapiens]; cannabinoid receptor 2 (macrophage), isoform CRA_a [Homo sapiens]; cannabinoid receptor 2 (macrophage), isoform CRA_a [Homo sapiens]; CNR2 protein, partial [Homo sapiens]; Canna…	gi|530360827		cannabinoid receptor 2 isoform X3 [Homo sapiens]	IGSVTMTFTASVGSLLLTAIDR	13.7	2268.09	4.70708e-13	6.03678	4.29198	0.710972
172	16	1035.94	8.0113	0.196079	-3.77211	0.0899634	0.000403095	0.000403095	gi|319443303; gi|319443302; gi|319443301; gi|319443300; gi|322812214	Chain G, Structure Of The Beta2_microglobulin Involved In Amyloidogenesis; Chain F, Structure Of The Beta2_microglobulin Involved In Amyloidogenesis; Chain E, Structure Of The Beta2_microglobulin Involved In Amyloidogenesis; Chain D, Structure Of The Beta2_microglobulin Involved In Amyloidogenesis; Chain A, Prion-Like Conversion During Amyloid Formation At Atomic Resolution	gi|319443303		Chain G, Structure Of The Beta2_microglobulin Involved In Amyloidogenesis	MIQVYSR	12.51	1036.95	0.619421	8.07856	5.74763	0.711467
2820	14	737.018	9.63668	0.434605	-5.72738	0.117143	0.0207796	0.0207796	gi|578832955; gi|158259853; gi|158258016; gi|156616294; gi|119604889; gi|119604888; gi|219518193; gi|187951497; gi|187950381; gi|15705411; gi|37181420; gi|16550719; gi|51555783; gi|38258222	PREDICTED: N-acetylmuramoyl-L-alanine amidase isoform X1 [Homo sapiens]; unnamed protein product [Homo sapiens]; unnamed protein product [Homo sapiens]; N-acetylmuramoyl-L-alanine amidase precursor [Homo sapiens]; peptidoglycan recognition protein 2, isoform CRA_b [Homo sapiens]; peptidoglycan recognition protein 2, isoform CRA_a [Homo sapiens]; Peptidoglycan recognition protein 2 [Homo sapiens];…	gi|578832955	Immune system	N-acetylmuramoyl-L-alanine amidase isoform X1 [Homo sapiens]	CAANMR	9.77	738.025	0.21753	7.20406	5.17756	0.718701
1513	16	1081.12	11.1815	0.31778	-5.60962	0.154638	0.0299444	0.0299444	gi|395759492; gi|578822169; gi|189053456; gi|24234686; gi|5729877; gi|13676857; gi|34419635; gi|209402726; gi|194739661; gi|119601271; gi|119601270; gi|119587945; gi|119587944; gi|119587943; gi|48257068; gi|23274232; gi|23271312; gi|18043726; gi|16741727; gi|16740593; gi|12804655; gi|476705; gi|13273304; gi|4204880; gi|94717614; gi|32879973; gi|194384180; gi|194379710; gi|193788318; gi|193787582;…	Chain A, Crystal Structure Of A Heat Shock 70kda Protein 2 (Hspa2) From Homo Sapiens At 1.80 A Resolution; PREDICTED: heat shock cognate 71 kDa protein isoform X1 [Homo sapiens]; unnamed protein product [Homo sapiens]; heat shock cognate 71 kDa protein isoform 2 [Homo sapiens]; heat shock cognate 71 kDa protein isoform 1 [Homo sapiens]; heat shock-related 70 kDa protein 2 [Homo sapiens]; heat sho…	gi|395759492		Chain A, Crystal Structure Of A Heat Shock 70kda Protein 2 (Hspa2) From Homo Sapiens At 1.80 A Resolution	LLQDFFNGK	50.05	1082.13	0.512719	2.86594	2.07074	0.722532
99	16	1059.6	9.08772	0.40353	-3.25789	0.126372	0.00129238	0.00129238	gi|55956899; gi|119581148; gi|545257; gi|113197968; gi|453155; gi|435476; gi|1890020; gi|239938886	keratin, type I cytoskeletal 9 [Homo sapiens]; keratin 9 (epidermolytic palmoplantar keratoderma) [Homo sapiens]; cytokeratin 9 [Homo sapiens]; KRT9 protein [Homo sapiens]; keratin 9 [Homo sapiens]; cytokeratin 9 [Homo sapiens]; mutant keratin 9 [Homo sapiens]; RecName: Full=Keratin, type I cytoskeletal 9; AltName: Full=Cytokeratin-9; Short=CK-9; AltName: Full=Keratin-9; Short=K9	gi|55956899		keratin, type I cytoskeletal 9 [Homo sapiens]	TLLDIDNTR	38.82	1060.61	0.569727	4.85851	3.52015	0.724533
2801	15	1523.35	8.8308	0.671308	-5.85528	0.0125513	4.88407e-06	4.88407e-06	gi|14035848	unnamed protein product [Homo sapiens]	gi|14035848	Unknown	unnamed protein product [Homo sapiens]	GTSDSHHAGLSLVSR	10.63	1524.36	0.48756	4.38191	3.17921	0.725531
450	12	1491.46	11.205	0.129302	-4.06052	0.134497	0.0324252	0.0324252	gi|261278907; gi|283135400; gi|403071953	Chain A, Crystal Structure Of Dual-specificity Tyrosine Phosphorylation Regulated Kinase 2 (dyrk2); Chain A, Crystal Structure Of Dual-Specificity Tyrosine Phosphorylation Regulated Kinase 2 (Dyrk2) In Complex With An Indirubin Ligand; Chain A, Human Dyrk2 In Complex With Leucettine L41	gi|261278907	Apoptosis	Chain A, Crystal Structure Of Dual-specificity Tyrosine Phosphorylation Regulated Kinase 2 (dyrk2)	RAKNFVSXKGYPR	8.57	1492.46	0.339374	4.51114	3.28184	0.727496
1738	16	740.028	11.3744	0.431603	-3.24254	0.209435	0.0423013	0.0423013	gi|119604536	hCG2033720 [Homo sapiens]	gi|119604536	Unknown	hCG2033720 [Homo sapiens]	AVSPLVR	22.84	741.036	0.198285	4.19978	3.0793	0.733206
588	16	1039.21	7.76228	0.598103	-3.5327	0.101509	0.000327917	0.000327917	gi|578833561; gi|530415152; gi|530415150; gi|530415148; gi|530415146; gi|530415144; gi|194374819; gi|189055074; gi|189054488; gi|62089150; gi|528524477; gi|528524475; gi|528524479; gi|528524471; gi|11024714; gi|528524473; gi|208022622; gi|4506713; gi|77539055; gi|4507761; gi|67191208; gi|294459921; gi|211948007; gi|444434925; gi|444434923; gi|444434921; gi|444434919; gi|444434917; gi|444434915; g…	PREDICTED: ubiquitin-60S ribosomal protein L40 isoform X6 [Homo sapiens]; PREDICTED: ubiquitin-60S ribosomal protein L40 isoform X5 [Homo sapiens]; PREDICTED: ubiquitin-60S ribosomal protein L40 isoform X4 [Homo sapiens]; PREDICTED: ubiquitin-60S ribosomal protein L40 isoform X3 [Homo sapiens]; PREDICTED: ubiquitin-60S ribosomal protein L40 isoform X2 [Homo sapiens]; PREDICTED: ubiquitin-60S ribo…	gi|578833561	Gene regulation	ubiquitin-60S ribosomal protein L40 isoform X6 [Homo sapiens]	EGIPPDQQR	17.95	1040.21	0.835625	6.90749	5.06802	0.7337
244	15	1267.65	10.5699	0.456815	-2.90403	0.202633	0.0202158	0.0202158	gi|311771647; gi|311771694; gi|5031595; gi|119584409; gi|119584408; gi|119584405; gi|119584403; gi|119584402; gi|2444287; gi|2282040; gi|10436409; gi|40041126; gi|40038946; gi|38372625	actin-related protein 2/3 complex subunit 4 isoform c [Homo sapiens]; ARPC4-TTLL3 fusion protein [Homo sapiens]; actin-related protein 2/3 complex subunit 4 isoform a [Homo sapiens]; hCG1995701, isoform CRA_h [Homo sapiens]; hCG1995701, isoform CRA_g [Homo sapiens]; hCG1995701, isoform CRA_d [Homo sapiens]; hCG1995701, isoform CRA_b [Homo sapiens]; hCG1995701, isoform CRA_a [Homo sapiens]; Arp2/3…	gi|311771647		actin-related protein 2/3 complex subunit 4 isoform c [Homo sapiens]	ELLLQPVTISR	22.2	1268.66	0.2766	4.56841	3.36015	0.735518
77	16	1052.6	10.0098	0.370886	-2.18587	0.282496	0.0191115	0.0191115	gi|578814157; gi|578814154; gi|578814152; gi|578814150; gi|578814148; gi|578814146; gi|578814144; gi|578814142; gi|530385798; gi|530385788; gi|41472586; gi|41472585; gi|41472584; gi|41472583; gi|41472582; gi|19697491; gi|158259125; gi|14670354; gi|14670350; gi|526253077; gi|254692934; gi|169881252; gi|14670352; gi|119590004; gi|119590003; gi|119590002; gi|119590001; gi|119590000; gi|71533987; gi|…	PREDICTED: general transcription factor II-I isoform X14 [Homo sapiens]; PREDICTED: general transcription factor II-I isoform X13 [Homo sapiens]; PREDICTED: general transcription factor II-I isoform X12 [Homo sapiens]; PREDICTED: general transcription factor II-I isoform X11 [Homo sapiens]; PREDICTED: general transcription factor II-I isoform X10 [Homo sapiens]; PREDICTED: general transcription f…	gi|578814157		general transcription factor II-I isoform X14 [Homo sapiens]	MKSTTQANR	20.82	1053.6	0.409697	5.51527	4.13622	0.749958
1635	16	2344.17	11.1292	0.0544336	-4.4627	0.0857837	0.00150681	0.00150681	gi|13325102	TMEM39B protein [Homo sapiens]	gi|13325102	Receptor	TMEM39B protein [Homo sapiens]	PTHACCLSPSLIRSEVEFLK	10.75	2345.17	4.69661e-13	3.39287	2.54688	0.750656
506	16	2029.05	11.4298	0.0886687	-6.268	0.0793195	0.00335292	0.00335292	gi|262368127	Chain A, Crystal Structure Of Human Haloacid Dehalogenase-like Hydrolase Domain Containing 3 (hdhd3)	gi|262368127	Biosynthesis/Metabolism	Chain A, Crystal Structure Of Human Haloacid Dehalogenase-like Hydrolase Domain Containing 3 (hdhd3)	XRLLTWDVKDTLLRLR	4.38	2030.06	0.00969651	6.43553	4.87755	0.757909
4161	15	685.159	12.0917	0.363359	-5.8417	0.0721601	0.00160987	0.00160987	gi|530379749; gi|530379747; gi|530379745; gi|530379743; gi|530379741; gi|148528998; gi|219841844; gi|187956213; gi|326205403; gi|7452946; gi|296439372	PREDICTED: dmX-like protein 1 isoform X5 [Homo sapiens]; PREDICTED: dmX-like protein 1 isoform X4 [Homo sapiens]; PREDICTED: dmX-like protein 1 isoform X3 [Homo sapiens]; PREDICTED: dmX-like protein 1 isoform X2 [Homo sapiens]; PREDICTED: dmX-like protein 1 isoform X1 [Homo sapiens]; dmX-like protein 1 [Homo sapiens]; DMXL1 protein [Homo sapiens]; DMXL1 protein [Homo sapiens]; dmX-like protein 1 …	gi|530379749		dmX-like protein 1 isoform X5 [Homo sapiens]	AINNVR	16.14	686.166	0.230183	4.03088	3.05906	0.758908
1301	16	890.104	7.67216	0.192517	-3.87832	0.10292	0.00164382	0.00164382	gi|578802227; gi|62088476; gi|115298674; gi|119590447; gi|119590445; gi|28374139; gi|602467; gi|189209; gi|1155011; gi|251757450	PREDICTED: nidogen-1 isoform X1 [Homo sapiens]; nidogen (enactin) variant [Homo sapiens]; nidogen-1 precursor [Homo sapiens]; nidogen 1, isoform CRA_c [Homo sapiens]; nidogen 1, isoform CRA_a [Homo sapiens]; NID1 protein [Homo sapiens]; nidogen, partial [Homo sapiens]; nidogen [Homo sapiens]; nidogen [Homo sapiens]; RecName: Full=Nidogen-1; Short=NID-1; AltName: Full=Entactin; Flags: Precursor	gi|578802227		nidogen-1 isoform X1 [Homo sapiens]	GIVTDSVR	27.73	891.112	0.356624	6.75197	5.12904	0.759635
1504	16	1207.32	11.5181	0.352424	-6.24517	0.0182624	5.81226e-07	5.81226e-07	gi|578803167; gi|530368098; gi|530368096; gi|530368094; gi|530368092; gi|62988906; gi|18105007; gi|119621019; gi|119621018; gi|119621017; gi|41351087; gi|1228049; gi|33989959; gi|582045062; gi|582045061; gi|582045060; gi|582045059; gi|582045057; gi|582045056; gi|582045055; gi|582045054; gi|572153188; gi|572153187; gi|572153186; gi|50403731	PREDICTED: CAD protein isoform X5 [Homo sapiens]; PREDICTED: CAD protein isoform X4 [Homo sapiens]; PREDICTED: CAD protein isoform X3 [Homo sapiens]; PREDICTED: CAD protein isoform X2 [Homo sapiens]; PREDICTED: CAD protein isoform X1 [Homo sapiens]; unknown [Homo sapiens]; CAD protein [Homo sapiens]; carbamoyl-phosphate synthetase 2, aspartate transcarbamylase, and dihydroorotase, isoform CRA_a […	gi|578803167		CAD protein isoform X5 [Homo sapiens]	SVHICHVARK	5.91	1208.33	0.389954	2.70632	2.05883	0.760747
5356	14	986.547	9.98816	0.484016	-2.58255	0.223137	0.00355144	0.00355144	gi|194378534	unnamed protein product [Homo sapiens]	gi|194378534	Unknown	unnamed protein product [Homo sapiens]	RNSGSQLAR	16.19	987.554	1.17978e-13	6.55855	4.9922	0.761175
489	16	1250.92	11.1568	0.185196	-5.09253	0.0643514	0.00518661	0.00518661	gi|37182382	LAVS3040 [Homo sapiens]	gi|37182382		LAVS3040 [Homo sapiens]	MQNNSVFGDLK	18.74	1251.93	0.304447	5.2113	3.97024	0.761852
194	16	534.961	9.01253	0.687899	-3.93594	0.0960038	0.00090569	0.00090569	gi|119593740	unknown protein	gi|119593740	Unknown	unknown protein	GGEMK	1.7	535.968	0.413331	6.72165	5.14284	0.765115
572	15	2272.15	10.8345	0.173978	-4.78366	0.287606	0.0353783	0.0353783	gi|134104886; gi|134104892; gi|298508302; gi|289526507; gi|149243809	Chain A, Structure Of Pkb-Beta (Akt2) Complexed With Isoquinoline-5- Sulfonic Acid (2-(2-(4-Chlorobenzyloxy) Ethylamino)ethyl) Amide; Chain A, Structure Of Pkb-Beta (Akt2) Complexed With The Inhibitor A- 443654; Chain A, Structure Of 4-(4-Tert-Butylbenzyl)-1-(7h-Pyrrolo(2,3-D) Pyrimidin-4-Yl)piperidin-4-Amine Bound To Pkb; Chain A, Structure Of 4-Amino-N-(4-Chlorobenzyl)-1-(7h-Pyrrolo(2,3-D) Pyri…	gi|134104886		Chain A, Structure Of Pkb-Beta (Akt2) Complexed With Isoquinoline-5- Sulfonic Acid (2-(2-(4-Chlorobenzyloxy) Ethylamino)ethyl) Amide	GAMDPKVTMNDFDYLKLLGK	11.81	2273.15	0.00249206	6.93694	5.32077	0.767021
154	16	898.503	10.7228	0.398436	-2.73109	0.207345	0.0164953	0.0164953	gi|530362739; gi|22547134; gi|119627103; gi|119627102; gi|119627101; gi|119627100; gi|12652597; gi|12330685; gi|75756165; gi|15862500; gi|152083350	PREDICTED: 39S ribosomal protein L37, mitochondrial isoform X1 [Homo sapiens]; 39S ribosomal protein L37, mitochondrial [Homo sapiens]; mitochondrial ribosomal protein L37, isoform CRA_e [Homo sapiens]; mitochondrial ribosomal protein L37, isoform CRA_d [Homo sapiens]; mitochondrial ribosomal protein L37, isoform CRA_c [Homo sapiens]; mitochondrial ribosomal protein L37, isoform CRA_b [Homo sapie…	gi|530362739	Gene regulation	39S ribosomal protein L37, mitochondrial isoform X1 [Homo sapiens]	ALASGPARR	10.83	899.51	0.0357797	3.63931	2.7953	0.768084
495	16	456.025	7.49025	0.164083	3.09027	13.3745	0.0356325	0.0356325	gi|578823656; gi|578823654; gi|578804150; gi|530370192; gi|62822219; gi|189053719; gi|194097411; gi|71979663; gi|118572585; gi|119631748; gi|119631747; gi|119622929; gi|119621990; gi|119618229; gi|119604153; gi|119599146; gi|119581282; gi|119581281; gi|66911250; gi|31657224; gi|20381248; gi|1369837; gi|30385524; gi|37181903; gi|221043836; gi|31874157; gi|51476292; gi|3171912; gi|194379840; gi|194…	PREDICTED: transmembrane protein 119 isoform X2 [Homo sapiens]; PREDICTED: transmembrane protein 119 isoform X1 [Homo sapiens]; PREDICTED: growth factor receptor-bound protein 14 isoform X2 [Homo sapiens]; PREDICTED: growth factor receptor-bound protein 14 isoform X1 [Homo sapiens]; unknown [Homo sapiens]; unnamed protein product [Homo sapiens]; transmembrane protein 119 precursor [Homo sapiens];…	gi|578823656	Biosynthesis/Metabolism	transmembrane protein 119 isoform X2 [Homo sapiens]	AGGPR	6.17	457.033	0.218938	1.75911	1.35526	0.770426
5112	15	878.632	7.89642	0.454208	5.14297	63.7765	0.000408547	0.000408547	gi|158259445; gi|41352693; gi|119619577; gi|119619576; gi|119619575; gi|109658930; gi|109658786; gi|897827; gi|897581; gi|94717631; gi|21336472; gi|308153591; gi|280813	unnamed protein product [Homo sapiens]; iron-responsive element-binding protein 2 [Homo sapiens]; iron-responsive element binding protein 2, isoform CRA_b [Homo sapiens]; iron-responsive element binding protein 2, isoform CRA_a [Homo sapiens]; iron-responsive element binding protein 2, isoform CRA_a [Homo sapiens]; Iron-responsive element binding protein 2 [Homo sapiens]; Iron-responsive element …	gi|41352693		iron-responsive element-binding protein 2 [Homo sapiens]	GNDAVMTR	18.46	879.639	0.309582	6.18507	4.79128	0.774653
5138	16	1196.07	9.70153	0.602914	-4.8455	0.148943	0.014964	0.014964	gi|530403382; gi|158261843; gi|545688313; gi|545687827; gi|545687547; gi|383792154; gi|33469978; gi|33469966; gi|119586372; gi|119586371; gi|17389391; gi|33150536; gi|12276129; gi|5730482; gi|5138928; gi|221045812; gi|221043594; gi|221042592; gi|221042306; gi|221042012; gi|62897199; gi|34327968; gi|51316882	PREDICTED: sec1 family domain-containing protein 1 isoform X1 [Homo sapiens]; unnamed protein product [Homo sapiens]; sec1 family domain-containing protein 1 isoform e [Homo sapiens]; sec1 family domain-containing protein 1 isoform d [Homo sapiens]; sec1 family domain-containing protein 1 isoform d [Homo sapiens]; sec1 family domain-containing protein 1 isoform c [Homo sapiens]; sec1 family domai…	gi|530403382		sec1 family domain-containing protein 1 isoform X1 [Homo sapiens]	MLRGNDSSVPR	3.3	1197.08	0.687082	3.16843	2.4562	0.775209
981	16	1326.87	12.5356	0.724461	-3.16551	0.221013	0.0463719	0.0463719	gi|42794625; gi|266456254; gi|37594610; gi|62897221; gi|148342485; gi|313104070	alpha-methylacyl-CoA racemase isoform 1 [Homo sapiens]; alpha-methylacyl-CoA racemase isoform 3 [Homo sapiens]; alpha-methyl-acyl-CoA racemase IIAs [Homo sapiens]; alpha-methylacyl-CoA racemase isoform 1 variant [Homo sapiens]; AMACR protein [Homo sapiens]; RecName: Full=Alpha-methylacyl-CoA racemase; AltName: Full=2-methylacyl-CoA racemase	gi|42794625		alpha-methylacyl-CoA racemase isoform 1 [Homo sapiens]	TQKLSLWEAPR	4.03	1327.87	0.369526	4.92476	3.81898	0.775464
107	16	1936.83	8.94044	0.172602	-1.62198	860446453094	0.0492341	0.0492341	gi|530417883; gi|530417881; gi|148839362; gi|119595811; gi|119595810; gi|119595809; gi|119595807; gi|71151896	PREDICTED: protein LSM14 homolog B isoform X3 [Homo sapiens]; PREDICTED: protein LSM14 homolog B isoform X2 [Homo sapiens]; protein LSM14 homolog B [Homo sapiens]; LSM14 homolog B (SCD6, S. cerevisiae), isoform CRA_e [Homo sapiens]; LSM14 homolog B (SCD6, S. cerevisiae), isoform CRA_d [Homo sapiens]; LSM14 homolog B (SCD6, S. cerevisiae), isoform CRA_c [Homo sapiens]; LSM14 homolog B (SCD6, S. ce…	gi|530417883		protein LSM14 homolog B isoform X3 [Homo sapiens]	KLNTETFGVSGRFLRGR	9.21	1937.84	0.26932	7.95995	6.18291	0.776752
215	16	1071.86	8.57473	0.63469	-2.61575	0.236723	0.0271253	0.0271253	gi|578819140; gi|7662414; gi|342307082; gi|119569766; gi|119569765; gi|119569764; gi|84105547; gi|52350632; gi|45709401; gi|30704535; gi|40789002; gi|187611527	PREDICTED: phosphatidylinositide phosphatase SAC2 isoform X2 [Homo sapiens]; phosphatidylinositide phosphatase SAC2 isoform 1 [Homo sapiens]; phosphatidylinositide phosphatase SAC2 isoform 3 [Homo sapiens]; inositol polyphosphate-5-phosphatase F, isoform CRA_b [Homo sapiens]; inositol polyphosphate-5-phosphatase F, isoform CRA_b [Homo sapiens]; inositol polyphosphate-5-phosphatase F, isoform CRA_…	gi|578819140		phosphatidylinositide phosphatase SAC2 isoform X2 [Homo sapiens]	SNVSAPNKKK	18.15	1072.86	0.915948	6.96685	5.41842	0.777743
701	16	1108.63	12.1286	0.626144	-6.62564	0.167811	0.00158851	0.00158851	gi|62087910; gi|189053118; gi|323276700; gi|322303127; gi|4506679; gi|321117084; gi|119624189; gi|119624188; gi|119624187; gi|49256436; gi|48734772; gi|47682381; gi|13477115; gi|12805003; gi|12654413; gi|550025; gi|3088338; gi|485601389; gi|1173177; gi|1096944	ribosomal protein S10 variant [Homo sapiens]; unnamed protein product [Homo sapiens]; 40S ribosomal protein S10 [Homo sapiens]; 40S ribosomal protein S10 [Homo sapiens]; 40S ribosomal protein S10 [Homo sapiens]; RPS10-NUDT3 protein [Homo sapiens]; ribosomal protein S10, isoform CRA_c [Homo sapiens]; ribosomal protein S10, isoform CRA_b [Homo sapiens]; ribosomal protein S10, isoform CRA_a [Homo sa…	gi|62087910		ribosomal protein S10 variant [Homo sapiens]	IAIYELLFK	45.25	1109.64	0.00387283	1.13841	0.890646	0.782359
364	16	1725.78	12.4468	0.461786	-4.33616	0.160217	0.0417797	0.0417797	gi|578834906; gi|47678583; gi|158256650; gi|92091583; gi|92091586; gi|13124879; gi|13124875; gi|12667788; gi|224831241; gi|116284396; gi|116284394; gi|119592249; gi|119592247; gi|119592245; gi|119592244; gi|119580502; gi|119580501; gi|119580500; gi|119574315; gi|119574313; gi|119574312; gi|119574311; gi|119574310; gi|119574309; gi|219521495; gi|85397409; gi|75517817; gi|553596; gi|189030; gi|5379…	PREDICTED: myosin-14 isoform X1 [Homo sapiens]; MYH9 [Homo sapiens]; unnamed protein product [Homo sapiens]; myosin-11 isoform SM2B [Homo sapiens]; myosin-11 isoform SM1B [Homo sapiens]; myosin-11 isoform SM1A [Homo sapiens]; myosin-11 isoform SM2A [Homo sapiens]; myosin-9 [Homo sapiens]; myosin-14 isoform 3 [Homo sapiens]; myosin-14 isoform 1 [Homo sapiens]; myosin-14 isoform 2 [Homo sapiens]; m…	gi|578834906		myosin-14 isoform X1 [Homo sapiens]	QLLQANPILEAFGNAK	75.49	1726.78	0.507722	7.13628	5.59439	0.783936
1155	16	433.455	8.31283	0.332168	-4.22214	0.17262	0.0223484	0.0223484	gi|119622888	hCG1784253 [Homo sapiens]	gi|119622888	Unknown	hCG1784253 [Homo sapiens]	SSALG	2.71	434.462	0.3097	5.6078	4.44167	0.792053
461	16	987.397	11.1543	0.261066	-6.57009	0.0149663	5.17702e-06	5.17702e-06	gi|578799854; gi|578799852; gi|20373171; gi|289547198; gi|289547194; gi|119577036; gi|119577035; gi|119577034; gi|40807122; gi|21618540; gi|310906403; gi|310906401; gi|28912770; gi|19570846; gi|80747875; gi|19570497; gi|14035844; gi|38258809	PREDICTED: vang-like protein 1 isoform X2 [Homo sapiens]; PREDICTED: vang-like protein 1 isoform X1 [Homo sapiens]; vang-like protein 1 isoform 1 [Homo sapiens]; vang-like protein 1 isoform 1 [Homo sapiens]; vang-like protein 1 isoform 2 [Homo sapiens]; vang-like 1 (van gogh, Drosophila), isoform CRA_b [Homo sapiens]; vang-like 1 (van gogh, Drosophila), isoform CRA_b [Homo sapiens]; vang-like 1 (…	gi|578799854	Cell signalling	vang-like protein 1 isoform X2 [Homo sapiens]	APGEVMDPR	5.84	988.404	0.653423	2.37359	1.88621	0.794666
267	16	1414.57	10.9401	0.587648	-2.44259	0.275597	0.0327289	0.0327289	gi|578805952; gi|578805939; gi|578805937; gi|578805935; gi|578805933; gi|530372221; gi|299523224; gi|33359215; gi|119585184; gi|119585183; gi|119585182; gi|119585181; gi|50368984; gi|38541372; gi|27781322; gi|47077033; gi|47077028; gi|21752788; gi|18676584; gi|52693642; gi|74708351	PREDICTED: ALS2 C-terminal-like protein isoform X10 [Homo sapiens]; PREDICTED: ALS2 C-terminal-like protein isoform X5 [Homo sapiens]; PREDICTED: ALS2 C-terminal-like protein isoform X4 [Homo sapiens]; PREDICTED: ALS2 C-terminal-like protein isoform X3 [Homo sapiens]; PREDICTED: ALS2 C-terminal-like protein isoform X2 [Homo sapiens]; PREDICTED: ALS2 C-terminal-like protein isoform X1 [Homo sapien…	gi|578805952		ALS2 C-terminal-like protein isoform X10 [Homo sapiens]	RQLGVGAFPVESR	6.35	1415.58	0.547111	7.28479	5.80864	0.797365
2275	16	936.865	12.7852	0.372428	-3.83343	0.159118	0.0254991	0.0254991	gi|119610145; gi|119610144	radical fringe homolog (Drosophila), isoform CRA_c [Homo sapiens]; radical fringe homolog (Drosophila), isoform CRA_c [Homo sapiens]	gi|119610145	Biosynthesis/Metabolism	radical fringe homolog (Drosophila), isoform CRA_c [Homo sapiens]	MSTAEQVR	8.27	937.872	0.333223	2.29791	1.83471	0.798427
823	13	1366.98	9.16564	0.294662	-4.96184	0.0503588	0.000234695	0.000234695	gi|3289021	estrogen receptor beta isoform 6 [Homo sapiens]	gi|3289021		estrogen receptor beta isoform 6 [Homo sapiens]	ASMMMSLTK	7.79	1367.99	0.621017	7.43592	5.95692	0.801101
532	16	1888.28	11.2223	0.392266	-2.7872	537046432495	0.0408734	0.0408734	gi|578838717; gi|578838715; gi|578838713; gi|578838711; gi|578838709; gi|578838707; gi|578838705; gi|530422499; gi|530422493; gi|125656165; gi|47940683; gi|20799318; gi|150037058; gi|259016155	PREDICTED: THO complex subunit 2 isoform X11 [Homo sapiens]; PREDICTED: THO complex subunit 2 isoform X10 [Homo sapiens]; PREDICTED: THO complex subunit 2 isoform X9 [Homo sapiens]; PREDICTED: THO complex subunit 2 isoform X8 [Homo sapiens]; PREDICTED: THO complex subunit 2 isoform X7 [Homo sapiens]; PREDICTED: THO complex subunit 2 isoform X6 [Homo sapiens]; PREDICTED: THO complex subunit 2 isof…	gi|578838717	Gene regulation	THO complex subunit 2 isoform X11 [Homo sapiens]	GSDSFKSEKMDKISSGGK	7.75	1889.29	0.695571	10.746	8.63732	0.80377
81	16	1429.67	9.80566	0.469789	-1.91843	0.522639	0.180953	0.180953	gi|578831203; gi|578831201; gi|578831199; gi|578831197; gi|578831193; gi|530412607; gi|530412605	PREDICTED: trinucleotide repeat-containing gene 6C protein isoform X7 [Homo sapiens]; PREDICTED: trinucleotide repeat-containing gene 6C protein isoform X6 [Homo sapiens]; PREDICTED: trinucleotide repeat-containing gene 6C protein isoform X5 [Homo sapiens]; PREDICTED: trinucleotide repeat-containing gene 6C protein isoform X4 [Homo sapiens]; PREDICTED: trinucleotide repeat-containing gene 6C prot…	gi|578831203	Gene regulation	trinucleotide repeat-containing gene 6C protein isoform X7 [Homo sapiens]	QQEQKQLLK	19.55	1430.67	0.949991	7.33692	5.89931	0.804059
5361	14	2196.05	8.82943	0.539818	-4.52201	0.0533784	5.79645e-05	5.79645e-05	gi|34526674	unnamed protein product [Homo sapiens]	gi|34526674	Unknown	unnamed protein product [Homo sapiens]	VELPFDPAIPILGIYLEGNK	7.13	2197.06	4.71914e-13	4.91564	3.95371	0.804312
620	15	1070.43	10.9363	0.240958	-2.67733	0.183433	0.000339033	0.000339033	gi|578805065; gi|578805063; gi|578805061; gi|578805059; gi|578805057; gi|578805055; gi|530371095; gi|530371093; gi|225543463; gi|225543461; gi|119631823; gi|119631822; gi|223462171; gi|12698001; gi|296452941	PREDICTED: protein TANC1 isoform X8 [Homo sapiens]; PREDICTED: protein TANC1 isoform X7 [Homo sapiens]; PREDICTED: protein TANC1 isoform X6 [Homo sapiens]; PREDICTED: protein TANC1 isoform X5 [Homo sapiens]; PREDICTED: protein TANC1 isoform X4 [Homo sapiens]; PREDICTED: protein TANC1 isoform X3 [Homo sapiens]; PREDICTED: protein TANC1 isoform X2 [Homo sapiens]; PREDICTED: protein TANC1 isoform X1…	gi|578805065		protein TANC1 isoform X8 [Homo sapiens]	NTSVVVALLR	15.53	1071.44	0.567526	4.9326	3.99515	0.809949
563	16	1490.62	8.75372	0.635299	-3.79603	0.186243	0.0175299	0.0175299	gi|83308058	human leucocyte antigen DQA1 [Homo sapiens]	gi|83308058		human leucocyte antigen DQA1 [Homo sapiens]	ALMLGTLALTTVMSPCGGK	9.19	1491.63	0.234454	3.3581	2.7354	0.814566
99	16	1386.89	12.3904	0.169128	-2.82277	0.241234	0.0230359	0.0230359	gi|4502101; gi|119582954; gi|119582953; gi|119582952; gi|119582951; gi|119582950; gi|119582949; gi|326535637; gi|23958904; gi|12654863; gi|54696696; gi|54696694; gi|54696654; gi|34388; gi|47115305; gi|197692503; gi|197692249; gi|40040850; gi|9927715; gi|113944; gi|157829895; gi|6729710; gi|224956	annexin A1 [Homo sapiens]; annexin A1, isoform CRA_a [Homo sapiens]; annexin A1, isoform CRA_a [Homo sapiens]; annexin A1, isoform CRA_c [Homo sapiens]; annexin A1, isoform CRA_a [Homo sapiens]; annexin A1, isoform CRA_b [Homo sapiens]; annexin A1, isoform CRA_a [Homo sapiens]; annexin A1 [Homo sapiens]; Annexin A1 [Homo sapiens]; Annexin A1 [Homo sapiens]; annexin A1 [Homo sapiens]; annexin A1 […	gi|4502101		annexin A1 [Homo sapiens]	GVDEATIIDILTK	80.23	1387.89	0.362054	7.3868	6.01919	0.814858
3479	16	1193.58	7.26527	0.049124	1.96043	4.67512	0.0302462	0.0302462	gi|119610146; gi|21752992	radical fringe homolog (Drosophila), isoform CRA_d [Homo sapiens]; unnamed protein product [Homo sapiens]	gi|119610146		radical fringe homolog (Drosophila), isoform CRA_d [Homo sapiens]	LLLPGWDLLR	10.33	1194.59	0.00957623	6.82189	5.58267	0.818346
1315	16	1172.1	8.46215	0.611289	-2.58103	0.221432	0.00703921	0.00703921	gi|530422749; gi|530422747; gi|158258040; gi|109389365; gi|108773793; gi|119593093; gi|119593092; gi|119593090; gi|119593089; gi|119593088; gi|12653141; gi|182869; gi|122719248; gi|300535738; gi|1203978; gi|182871; gi|298554101; gi|298551977; gi|298548651; gi|298546607; gi|298539236; gi|298538604; gi|298534310; gi|83628208; gi|83628202; gi|83628196; gi|83628190; gi|83628184; gi|83628178; gi|83628…	PREDICTED: glucose-6-phosphate 1-dehydrogenase isoform X2 [Homo sapiens]; PREDICTED: glucose-6-phosphate 1-dehydrogenase isoform X1 [Homo sapiens]; unnamed protein product [Homo sapiens]; glucose-6-phosphate 1-dehydrogenase isoform a [Homo sapiens]; glucose-6-phosphate 1-dehydrogenase isoform b [Homo sapiens]; glucose-6-phosphate dehydrogenase, isoform CRA_e [Homo sapiens]; glucose-6-phosphate de…	gi|530422749	Biosynthesis/Metabolism	glucose-6-phosphate 1-dehydrogenase isoform X2 [Homo sapiens]	LSNHISSLFR	9.86	1173.11	0.956528	7.49293	6.13988	0.819422
1545	16	742.443	9.87327	0.475597	-4.95021	0.101172	0.00527969	0.00527969	gi|578806546; gi|530373095; gi|530373093; gi|530373091; gi|530373089; gi|189067270; gi|353523869; gi|353523867; gi|353523862; gi|353523865; gi|15619006; gi|119585056; gi|119585055; gi|119585054; gi|119585053; gi|39963603; gi|508260; gi|292904; gi|403462; gi|212288697; gi|407462; gi|194389764; gi|194378090; gi|194374261; gi|193786990; gi|147886415; gi|456353; gi|28798807; gi|21928613; gi|418253; g…	PREDICTED: vasoactive intestinal polypeptide receptor 1 isoform X6 [Homo sapiens]; PREDICTED: vasoactive intestinal polypeptide receptor 1 isoform X4 [Homo sapiens]; PREDICTED: vasoactive intestinal polypeptide receptor 1 isoform X3 [Homo sapiens]; PREDICTED: vasoactive intestinal polypeptide receptor 1 isoform X2 [Homo sapiens]; PREDICTED: vasoactive intestinal polypeptide receptor 1 isoform X1 …	gi|578806546	Receptor	vasoactive intestinal polypeptide receptor 1 isoform X6 [Homo sapiens]	VSPGARR	11.74	743.45	0.0133086	4.11178	3.39649	0.826039
3619	16	926.347	8.55212	0.378509	-2.82269	0.209322	0.00805425	0.00805425	gi|578829872; gi|394025725; gi|76496475; gi|4557235; gi|394025723; gi|119610656; gi|119610654; gi|119610653; gi|119610652; gi|18044943; gi|15277725; gi|12653261; gi|1008852; gi|1235728; gi|790447; gi|194380250; gi|194374263; gi|194374247; gi|193786335; gi|62896595; gi|3273228; gi|1703068; gi|146386728; gi|167745034; gi|1588724	PREDICTED: very long-chain specific acyl-CoA dehydrogenase, mitochondrial isoform X1 [Homo sapiens]; very long-chain specific acyl-CoA dehydrogenase, mitochondrial isoform 4 [Homo sapiens]; very long-chain specific acyl-CoA dehydrogenase, mitochondrial isoform 2 precursor [Homo sapiens]; very long-chain specific acyl-CoA dehydrogenase, mitochondrial isoform 1 precursor [Homo sapiens]; very long-c…	gi|578829872	Biosynthesis/Metabolism	very long-chain specific acyl-CoA dehydrogenase, mitochondrial isoform X1 [Homo sapiens]	ELVEPVSR	16.73	927.355	0.224076	7.38685	6.12444	0.8291
2594	16	1941.58	9.34718	0.140512	-3.87613	0.12397	0.00971971	0.00971971	gi|530412640; gi|189053177; gi|4506609; gi|119580972; gi|119580970; gi|119580969; gi|63101924; gi|42542828; gi|38571603; gi|15278201; gi|12653517; gi|298486; gi|26224758; gi|31873372; gi|36128; gi|62897725; gi|80747669; gi|40046696; gi|40046694; gi|485601433; gi|51338661	PREDICTED: 60S ribosomal protein L19 isoform X1 [Homo sapiens]; unnamed protein product [Homo sapiens]; 60S ribosomal protein L19 [Homo sapiens]; ribosomal protein L19, isoform CRA_d [Homo sapiens]; ribosomal protein L19, isoform CRA_b [Homo sapiens]; ribosomal protein L19, isoform CRA_a [Homo sapiens]; Ribosomal protein L19 [Homo sapiens]; Ribosomal protein L19 [Homo sapiens]; Ribosomal protein …	gi|530412640	Gene regulation	60S ribosomal protein L19 isoform X1 [Homo sapiens]	VWLDPNETNEIANANSR	23.01	1942.59	0.286866	5.61079	4.65687	0.829984
1282	16	1462.23	11.0476	0.271222	-3.8668	0.145564	0.00660604	0.00660604	gi|119572227	hCG2002992 [Homo sapiens]	gi|119572227	Unknown	hCG2002992 [Homo sapiens]	GTQFMVLGGGRAPR	13.25	1463.24	0.246441	1.23969	1.02929	0.830277
1329	16	992.61	10.8278	0.285268	-1.42136	0.444782	0.0467001	0.0467001	gi|13654237; gi|126032350; gi|119607089; gi|119607088; gi|119607087; gi|119607086; gi|13606056; gi|13570017; gi|9188646; gi|32140473; gi|194384486; gi|21336352; gi|21336350; gi|38258929	DNA-dependent protein kinase catalytic subunit isoform 1 [Homo sapiens]; DNA-dependent protein kinase catalytic subunit isoform 2 [Homo sapiens]; protein kinase, DNA-activated, catalytic polypeptide, isoform CRA_d [Homo sapiens]; protein kinase, DNA-activated, catalytic polypeptide, isoform CRA_c [Homo sapiens]; protein kinase, DNA-activated, catalytic polypeptide, isoform CRA_b [Homo sapiens]; p…	gi|13654237		DNA-dependent protein kinase catalytic subunit isoform 1 [Homo sapiens]	IPALDLLIK	9.13	993.617	0.429198	6.36291	5.28453	0.83052
298	16	1133.76	11.3418	0.261445	-2.9762	0.213678	0.037455	0.037455	gi|16075976	immunoglobulin lambda chain variable region [Homo sapiens]	gi|16075976	Immune system	immunoglobulin lambda chain variable region [Homo sapiens]	SGNTXSLTVSR	8.85	1134.77	0.48858	6.29949	5.2584	0.834734
3001	16	772.222	12.5127	0.421889	-4.34526	0.0923831	0.00479637	0.00479637	gi|47678251; gi|13194201; gi|119623381; gi|119623380; gi|15080005; gi|295040622; gi|12407653; gi|37181714; gi|21740193; gi|15385806; gi|25453267; gi|31616008; gi|31615957	Em:AC007663.1 [Homo sapiens]; reticulon-4 receptor precursor [Homo sapiens]; reticulon 4 receptor, isoform CRA_a [Homo sapiens]; reticulon 4 receptor, isoform CRA_a [Homo sapiens]; Reticulon 4 receptor [Homo sapiens]; unnamed protein product [Homo sapiens]; Nogo receptor [Homo sapiens]; NOGOR [Homo sapiens]; hypothetical protein [Homo sapiens]; unnamed protein product [Homo sapiens]; RecName: Ful…	gi|47678251		Em:AC007663.1 [Homo sapiens]	LAGRDLK	5.48	773.229	0.231184	3.11311	2.61141	0.838842
1068	16	1005.53	11.4611	0.0813547	-5.81835	0.0442774	0.00010819	0.00010819	gi|578816214; gi|530366917; gi|530366915; gi|530366913; gi|530366911; gi|530362472; gi|62822485; gi|3283882; gi|189069451; gi|189054110; gi|158257992; gi|19913443; gi|98985795; gi|98985793; gi|98985791; gi|98985789; gi|98985787; gi|98985785; gi|98985783; gi|98985778; gi|19913446; gi|385298707; gi|19913441; gi|385298703; gi|385298701; gi|119621371; gi|119621370; gi|119621369; gi|119621368; gi|1196…	PREDICTED: neurocalcin-delta isoform X1 [Homo sapiens]; PREDICTED: hippocalcin-like protein 1 isoform X4 [Homo sapiens]; PREDICTED: hippocalcin-like protein 1 isoform X3 [Homo sapiens]; PREDICTED: hippocalcin-like protein 1 isoform X2 [Homo sapiens]; PREDICTED: hippocalcin-like protein 1 isoform X1 [Homo sapiens]; PREDICTED: neuron-specific calcium-binding protein hippocalcin isoform X1 [Homo sap…	gi|578816214	Calcium regulation	neurocalcin-delta isoform X1 [Homo sapiens]	LSLEEFIR	16.13	1006.54	0.000705527	1.27837	1.07257	0.839016
2632	16	1417.06	9.27848	0.147177	-3.40408	0.244667	0.0304517	0.0304517	gi|224548936; gi|71051451; gi|194388488; gi|193787437; gi|308153552	serine/arginine repetitive matrix protein 5 [Homo sapiens]; LOC100170229 protein [Homo sapiens]; unnamed protein product [Homo sapiens]; unnamed protein product [Homo sapiens]; RecName: Full=Serine/arginine repetitive matrix protein 5	gi|224548936	Miscellaneous	serine/arginine repetitive matrix protein 5 [Homo sapiens]	EKSDNPSPSSSRK	14.17	1418.06	0.45869	3.47108	2.92082	0.841471
2147	16	1210.9	10.7917	0.360271	-3.64634	0.14319	0.00947044	0.00947044	gi|530418448; gi|530418444; gi|530418442; gi|29244924; gi|119596386; gi|119596385; gi|119596384; gi|119596383; gi|119596382; gi|119596381; gi|19421557; gi|20521890; gi|296439466	PREDICTED: chromodomain-helicase-DNA-binding protein 6 isoform X4 [Homo sapiens]; PREDICTED: chromodomain-helicase-DNA-binding protein 6 isoform X2 [Homo sapiens]; PREDICTED: chromodomain-helicase-DNA-binding protein 6 isoform X1 [Homo sapiens]; chromodomain-helicase-DNA-binding protein 6 [Homo sapiens]; chromodomain helicase DNA binding protein 6, isoform CRA_g [Homo sapiens]; chromodomain helic…	gi|530418448		chromodomain-helicase-DNA-binding protein 6 isoform X4 [Homo sapiens]	GRRPRSELLK	17.09	1211.9	0.479203	6.19974	5.27501	0.850844
906	15	1207.21	11.419	0.396713	-6.31018	0.0217218	1.71872e-05	1.71872e-05	gi|530403542; gi|42734401; gi|296317364; gi|119586474; gi|119586473; gi|42516526; gi|34528294; gi|18097867; gi|62287888	PREDICTED: testis-specific serine/threonine-protein kinase 4 isoform X1 [Homo sapiens]; testis-specific serine/threonine-protein kinase 4 isoform 2 [Homo sapiens]; testis-specific serine/threonine-protein kinase 4 isoform 1 [Homo sapiens]; testis-specific serine kinase 4, isoform CRA_b [Homo sapiens]; testis-specific serine kinase 4, isoform CRA_a [Homo sapiens]; testis-specific serine kinase 4 […	gi|530403542	Cell signalling	testis-specific serine/threonine-protein kinase 4 isoform X1 [Homo sapiens]	VMVAVK	10.6	1208.22	0.450286	3.29148	2.80095	0.85097
262	16	1598.72	11.9892	0.0364192	-2.73212	0.247471	0.0402997	0.0402997	gi|578827503; gi|189053727; gi|158261327; gi|18765731; gi|18765729; gi|119612965; gi|119612964; gi|119612963; gi|119612962; gi|18606118; gi|13277556; gi|12652793; gi|1374813; gi|30582671; gi|48146541; gi|3757676; gi|1924944; gi|1924942; gi|9998937; gi|6685971	PREDICTED: synaptosomal-associated protein 23 isoform X1 [Homo sapiens]; unnamed protein product [Homo sapiens]; unnamed protein product [Homo sapiens]; synaptosomal-associated protein 23 isoform SNAP23B [Homo sapiens]; synaptosomal-associated protein 23 isoform SNAP23A [Homo sapiens]; synaptosomal-associated protein, 23kDa, isoform CRA_b [Homo sapiens]; synaptosomal-associated protein, 23kDa, is…	gi|578827503	Transport	synaptosomal-associated protein 23 isoform X1 [Homo sapiens]	ADTNRDRIDIANAR	10.5	1599.72	0.485432	6.82372	5.82299	0.853345
1193	16	1461.43	9.65877	0.529019	-2.72098	0.195258	0.0100148	0.0100148	gi|578800403; gi|578800401; gi|67190163; gi|189181724; gi|189181720; gi|189181722; gi|119611608; gi|119611607; gi|1572721; gi|221043636; gi|221041954; gi|47077384; gi|83288393	PREDICTED: proteoglycan 4 isoform X1 [Homo sapiens]; PREDICTED: proteoglycan 4 isoform X2 [Homo sapiens]; proteoglycan 4 isoform A precursor [Homo sapiens]; proteoglycan 4 isoform D precursor [Homo sapiens]; proteoglycan 4 isoform B precursor [Homo sapiens]; proteoglycan 4 isoform C precursor [Homo sapiens]; proteoglycan 4, isoform CRA_a [Homo sapiens]; proteoglycan 4, isoform CRA_a [Homo sapiens…	gi|578800403		proteoglycan 4 isoform X1 [Homo sapiens]	TPAATKPEMTTTAK	5.27	1462.43	0.907978	5.92159	5.06055	0.854594
3144	16	1245.34	9.97556	0.323631	-3.35314	0.141403	0.00392898	0.00392898	gi|312176412; gi|120660420; gi|120660262; gi|26985940; gi|40980250; gi|296438299	musculoskeletal embryonic nuclear protein 1 [Homo sapiens]; Musculoskeletal, embryonic nuclear protein 1 [Homo sapiens]; Musculoskeletal, embryonic nuclear protein 1 [Homo sapiens]; hypothetical protein [Homo sapiens]; unnamed protein product [Homo sapiens]; RecName: Full=Musculoskeletal embryonic nuclear protein 1	gi|312176412		musculoskeletal embryonic nuclear protein 1 [Homo sapiens]	MSQAGAQEAPIK	7.01	1246.35	0.480332	6.05161	5.19833	0.859
1900	16	1300.72	9.86375	0.415035	-1.99265	0.341283	0.0300876	0.0300876	gi|371448356	immunoglobulin G heavy chain variable region, partial [Homo sapiens]	gi|371448356	Immune system	immunoglobulin G heavy chain variable region, partial [Homo sapiens]	LACGVSGFTFSR	6.88	1301.73	0.431702	9.09156	7.83977	0.862313
1992	16	849.162	9.30164	0.44747	1.11757	3.84179	0.613795	0.613795	gi|62988817; gi|4503945; gi|119631763; gi|119631762; gi|119631761; gi|13528972; gi|183270; gi|30582465; gi|31778; gi|762941; gi|125987831; gi|223737	unknown [Homo sapiens]; glucagon preproprotein [Homo sapiens]; glucagon, isoform CRA_c [Homo sapiens]; glucagon, isoform CRA_b [Homo sapiens]; glucagon, isoform CRA_a [Homo sapiens]; Glucagon [Homo sapiens]; preproglucagon [Homo sapiens]; glucagon [Homo sapiens]; precursor [Homo sapiens]; unnamed protein product [Homo sapiens]; RecName: Full=Glucagon; Contains: RecName: Full=Glicentin; Contains: …	gi|4503945		glucagon preproprotein [Homo sapiens]	NRNNIAKR	9.82	850.17	0.460072	5.97135	5.15558	0.863385
708	16	840.254	8.05346	0.573748	-2.05692	0.378897	0.0474426	0.0474426	gi|558026281	colorectal cancer associated two [Homo sapiens]	gi|558026281		colorectal cancer associated two [Homo sapiens]	RGRSLPR	26.2	841.261	0.527184	10.1967	8.9277	0.875552
644	16	671.177	8.17667	0.333025	2.23575	5.99065	0.0197459	0.0197459	gi|62822409; gi|227430338; gi|227430336; gi|119621515; gi|119621513; gi|119621511; gi|119621509; gi|23270948; gi|21315080; gi|14249977; gi|14249975; gi|48146839; gi|10439382; gi|74751912	unknown [Homo sapiens]; SH3 domain-containing YSC84-like protein 1 isoform 2 [Homo sapiens]; SH3 domain-containing YSC84-like protein 1 isoform 1 [Homo sapiens]; hCG1990170, isoform CRA_f [Homo sapiens]; hCG1990170, isoform CRA_a [Homo sapiens]; hCG1990170, isoform CRA_c [Homo sapiens]; hCG1990170, isoform CRA_a [Homo sapiens]; SH3YL1 protein [Homo sapiens]; SH3YL1 protein [Homo sapiens]; SH3YL1 …	gi|227430338	Cell signalling	SH3 domain-containing YSC84-like protein 1 isoform 2 [Homo sapiens]	AAKILR	11.97	672.185	0.418904	10.041	8.79468	0.875872
1649	15	1261.6	8.77561	0.556839	-2.9861	0.146361	0.000313609	0.000313609	gi|78101268	Chain B, Human Complement Component C3	gi|78101268		Chain B, Human Complement Component C3	VQLTEKRMDK	20.13	1262.61	0.533667	6.481	5.68395	0.877019
3797	16	1383.35	9.55459	0.333029	-4.97548	0.225046	0.0254111	0.0254111	gi|19264156	Similar to DKFZP434N178 protein, partial [Homo sapiens]	gi|19264156	Unknown	Similar to DKFZP434N178 protein, partial [Homo sapiens]	GLVAGGSRALGLSVK	16.2	1384.35	0.498769	2.91069	2.55622	0.878218
1349	16	1555.2	7.68146	0.21436	-1.49154	0.423604	0.0493349	0.0493349	gi|530419599; gi|530419597; gi|194440719; gi|119580823; gi|119580822; gi|119580821; gi|46250034; gi|29387139; gi|15277574; gi|14537548; gi|158563972	PREDICTED: chondroadherin-like protein isoform X2 [Homo sapiens]; PREDICTED: chondroadherin-like protein isoform X1 [Homo sapiens]; chondroadherin-like protein precursor [Homo sapiens]; hCG41548, isoform CRA_c [Homo sapiens]; hCG41548, isoform CRA_b [Homo sapiens]; hCG41548, isoform CRA_a [Homo sapiens]; CHADL protein [Homo sapiens]; CHADL protein [Homo sapiens]; CHADL protein [Homo sapiens]; unn…	gi|530419599		chondroadherin-like protein isoform X2 [Homo sapiens]	VGATCATPPNARGQR	10.97	1556.21	0.80017	8.86224	7.82356	0.882797
119	16	855.748	8.09234	0.0710632	2.08162	4.93517	0.0132917	0.0132917	gi|28800899	unnamed protein product [Homo sapiens]	gi|28800899	Unknown	unnamed protein product [Homo sapiens]	LSLALSPR	27.27	856.755	0.545399	10.2179	9.022	0.882956
303	16	932.625	11.6377	0.36415	4.72885	41.8533	0.00329164	0.00329164	gi|119616027	lysyl-tRNA synthetase, isoform CRA_c [Homo sapiens]	gi|119616027		lysyl-tRNA synthetase, isoform CRA_c [Homo sapiens]	WTPGSQEK	10.29	933.632	0.547723	5.5309	4.88585	0.883372
476	15	1548.32	10.9557	0.329672	-5.19206	0.120641	0.00830238	0.00830238	gi|189053533; gi|62088824; gi|15718680; gi|119582012; gi|80478901; gi|80475001; gi|7705029; gi|307508; gi|399658; gi|585361	unnamed protein product [Homo sapiens]; IL2-inducible T-cell kinase variant [Homo sapiens]; tyrosine-protein kinase ITK/TSK [Homo sapiens]; IL2-inducible T-cell kinase [Homo sapiens]; IL2-inducible T-cell kinase [Homo sapiens]; IL2-inducible T-cell kinase [Homo sapiens]; EMT [Homo sapiens]; tyrosine kinase [Homo sapiens]; ITK [Homo sapiens]; RecName: Full=Tyrosine-protein kinase ITK/TSK; AltName:…	gi|62088824	Cell signalling	IL2-inducible T-cell kinase variant [Homo sapiens]	LLLDTGKEGAFMVR	11.03	1549.32	0.350509	4.30383	3.81408	0.886206
4432	16	1687.17	7.86263	0.233107	-2.27796	0.258536	0.00645373	0.00645373	gi|21439815	unnamed protein product [Homo sapiens]	gi|21439815	Unknown	unnamed protein product [Homo sapiens]	ATIHENIGVAGFKMSP	13.19	1688.18	0.479387	8.5879	7.67667	0.893894
4216	16	1350.33	8.06077	0.499605	-2.46876	0.22918	0.00328316	0.00328316	gi|189065165; gi|4758910; gi|119608310; gi|119608309; gi|119608308; gi|14249817; gi|146045340; gi|2415308; gi|2570929; gi|6918883; gi|40044368; gi|7387730; gi|448262378; gi|448262377; gi|254839227; gi|254839226; gi|254839225	unnamed protein product [Homo sapiens]; prostaglandin E synthase [Homo sapiens]; hCG30600, isoform CRA_a [Homo sapiens]; hCG30600, isoform CRA_b [Homo sapiens]; hCG30600, isoform CRA_a [Homo sapiens]; Prostaglandin E synthase [Homo sapiens]; prostaglandin E synthase [Homo sapiens]; Pig12 [Homo sapiens]; microsomal glutathione S-transferase 1-like 1 [Homo sapiens]; prostaglandin E synthase [Homo s…	gi|4758910		prostaglandin E synthase [Homo sapiens]	MYVVAIITGQVR	21.74	1351.34	340491677713	8.19147	7.33546	0.8955
1419	16	920.24	8.11037	0.469721	3.41424	13.2737	0.000182451	0.000182451	gi|578823227; gi|578823221; gi|530399672; gi|530399670; gi|530399668; gi|530399664; gi|530399662; gi|530399658; gi|530399656; gi|91176325; gi|119617357; gi|119617356; gi|119617355; gi|2183083; gi|51476484; gi|6683498; gi|193785793; gi|71891647; gi|40038195; gi|40038179; gi|257051081	PREDICTED: bromodomain adjacent to zinc finger domain protein 2A isoform X11 [Homo sapiens]; PREDICTED: bromodomain adjacent to zinc finger domain protein 2A isoform X10 [Homo sapiens]; PREDICTED: bromodomain adjacent to zinc finger domain protein 2A isoform X9 [Homo sapiens]; PREDICTED: bromodomain adjacent to zinc finger domain protein 2A isoform X8 [Homo sapiens]; PREDICTED: bromodomain adjace…	gi|578823227		bromodomain adjacent to zinc finger domain protein 2A isoform X11 [Homo sapiens]	NTEKAKTK	11.87	921.247	0.411987	10.2494	9.24203	0.901712
311	16	1091.96	8.10723	0.136804	-1.86841	0.392276	0.0465623	0.0465623	gi|578818565; gi|22854562; gi|158254718; gi|62414289; gi|211948009; gi|119606622; gi|119606621; gi|44890587; gi|21040384; gi|13111801; gi|340234; gi|167887751; gi|167887750; gi|167887749; gi|340219; gi|5030431; gi|47115317; gi|149846002; gi|37850; gi|193787214; gi|21757045; gi|16552261; gi|62896763; gi|62896573; gi|62896523; gi|66714141; gi|55977767; gi|400977243; gi|400977242; gi|400977241; gi|4…	PREDICTED: vimentin isoform X1 [Homo sapiens]; CTCL tumor antigen HD-CL-06 [Homo sapiens]; unnamed protein product [Homo sapiens]; vimentin [Homo sapiens]; epididymis luminal protein 113 [Homo sapiens]; vimentin, isoform CRA_a [Homo sapiens]; vimentin, isoform CRA_a [Homo sapiens]; Vimentin [Homo sapiens]; Vimentin [Homo sapiens]; Vimentin [Homo sapiens]; vimentin, partial [Homo sapiens]; vimenti…	gi|578818565	Cell-cell interaction	vimentin isoform X1 [Homo sapiens]	DNLAEDIMR	26.77	1092.97	0.546437	10.9739	9.91256	0.903281
353	15	1640.35	10.0797	0.220204	-3.39973	0.180728	0.0255036	0.0255036	gi|189053296; gi|4826898; gi|119610790; gi|119610789; gi|119610788; gi|119610787; gi|34785533; gi|15929462; gi|15488591; gi|13879572; gi|12803315; gi|317040134; gi|190386; gi|30582841; gi|47115277; gi|130979; gi|160285766; gi|159795064; gi|197107235; gi|253722065; gi|253722064; gi|157833469; gi|157831081; gi|157831080; gi|5542166; gi|5542165	unnamed protein product [Homo sapiens]; profilin-1 [Homo sapiens]; profilin 1, isoform CRA_a [Homo sapiens]; profilin 1, isoform CRA_a [Homo sapiens]; profilin 1, isoform CRA_b [Homo sapiens]; profilin 1, isoform CRA_a [Homo sapiens]; Profilin 1 [Homo sapiens]; Profilin 1 [Homo sapiens]; Profilin 1 [Homo sapiens]; Profilin 1 [Homo sapiens]; Profilin 1 [Homo sapiens]; epididymis secretory sperm bi…	gi|4826898		profilin-1 [Homo sapiens]	DSLLQDGEFSMDLR	59.74	1641.36	0.764908	8.25854	7.46611	0.904046
626	16	1383.06	9.97347	0.428206	-1.79454	0.329098	0.0048037	0.0048037	gi|189054431; gi|9256612; gi|119582387; gi|68534244; gi|68226681; gi|14009475; gi|5457039; gi|13431378	unnamed protein product [Homo sapiens]; protocadherin beta-2 precursor [Homo sapiens]; protocadherin beta 2 [Homo sapiens]; Protocadherin beta 2 [Homo sapiens]; Protocadherin beta 2, precursor [Homo sapiens]; protocadherin-beta2 [Homo sapiens]; protocadherin beta 2 [Homo sapiens]; RecName: Full=Protocadherin beta-2; Short=PCDH-beta-2; Flags: Precursor	gi|9256612		protocadherin beta-2 precursor [Homo sapiens]	DVNDHSPVFLDK	9.16	1384.07	0.711779	8.80697	7.96309	0.90418
426	16	840.754	8.10906	0.32776	-1.15159	1.38762	0.56456	0.56456	gi|221043896	unnamed protein product [Homo sapiens]	gi|221043896	Unknown	unnamed protein product [Homo sapiens]	MAGAPWR	24.81	841.762	0.692623	7.10839	6.4315	0.904776
983	16	737.351	11.5931	0.328137	-2.88867	0.320602	0.0463501	0.0463501	gi|558479653	MHC class I antigen, partial [Homo sapiens]	gi|558479653		MHC class I antigen, partial [Homo sapiens]	TGNYKR	1.38	738.358	0.00544474	3.82046	3.45919	0.905438
2580	13	1938.34	9.84448	0.471029	-3.13829	0.239906	0.025785	0.025785	gi|50838405	unnamed protein product [Homo sapiens]	gi|50838405	Unknown	unnamed protein product [Homo sapiens]	LEEMRSGGLYFLPPSAR	10.96	1939.35	0.686006	5.39231	4.88244	0.905446
498	16	2152.17	10.6323	0.156417	-5.78161	0.08378	0.00365136	0.00365136	gi|578823704; gi|530400215; gi|3360491; gi|3005721; gi|189066594; gi|189053237; gi|158256698; gi|4502205; gi|66879664; gi|66879662; gi|66879660; gi|4502201; gi|4502203; gi|4502209; gi|119604036; gi|119590242; gi|119590240; gi|119590238; gi|119590237; gi|119585748; gi|119578431; gi|119578430; gi|119578429; gi|51095077; gi|21620018; gi|20306322; gi|18605551; gi|17068373; gi|16740934; gi|15030201; g…	PREDICTED: ADP-ribosylation factor 3 isoform X2 [Homo sapiens]; PREDICTED: ADP-ribosylation factor 3 isoform X1 [Homo sapiens]; ADP-ribosylation factor 1 [Homo sapiens]; ADP-ribosylation factor 1 [Homo sapiens]; unnamed protein product [Homo sapiens]; unnamed protein product [Homo sapiens]; unnamed protein product [Homo sapiens]; ADP-ribosylation factor 4 [Homo sapiens]; ADP-ribosylation factor 1…	gi|578823704		ADP-ribosylation factor 3 isoform X2 [Homo sapiens]	HYFQNTQGLIFVVDSNDR	33.54	2153.18	0.243581	5.81848	5.27219	0.90611
1078	16	808.903	7.64855	0.268177	-2.29765	0.250222	0.00749343	0.00749343	gi|578831328; gi|578813594; gi|30172702; gi|316659409; gi|4501887; gi|4501885; gi|194739625; gi|119607749; gi|119607747; gi|40226101; gi|31565757; gi|17511847; gi|16924319; gi|16359158; gi|16041790; gi|15990564; gi|15929094; gi|15928803; gi|15426536; gi|15277503; gi|15082291; gi|15012187; gi|14602652; gi|13938581; gi|13279023; gi|12804935; gi|12803203; gi|12654911; gi|12653055; gi|178045; gi|1425…	PREDICTED: actin, cytoplasmic 2 isoform X1 [Homo sapiens]; PREDICTED: actin, cytoplasmic 1 isoform X1 [Homo sapiens]; unknown [Homo sapiens]; actin, cytoplasmic 2 [Homo sapiens]; actin, cytoplasmic 2 [Homo sapiens]; actin, cytoplasmic 1 [Homo sapiens]; epididymis luminal protein 176 [Homo sapiens]; hCG15971, isoform CRA_a [Homo sapiens]; hCG15971, isoform CRA_a [Homo sapiens]; ACTG1 protein, part…	gi|578831328		actin, cytoplasmic 2 isoform X1 [Homo sapiens]	GYSFTTTAER	42.42	809.91	0.778473	8.03484	7.29803	0.908298
2190	15	2347.69	11.465	0.367708	-3.82205	0.141219	0.00969239	0.00969239	gi|8923243; gi|119593396; gi|119593395; gi|15214860; gi|17026316; gi|9714416; gi|9714412; gi|15384736; gi|10436982; gi|7020249; gi|9714408; gi|74734298	palmdelphin [Homo sapiens]; palmdelphin, isoform CRA_b [Homo sapiens]; palmdelphin, isoform CRA_a [Homo sapiens]; Palmdelphin [Homo sapiens]; paralemnin-like protein [Homo sapiens]; c1orf11; alternative splicing form 1 [Homo sapiens]; c1orf11; alternative splicing form 2 [Homo sapiens]; palmdelphin [Homo sapiens]; unnamed protein product [Homo sapiens]; unnamed protein product [Homo sapiens]; C1o…	gi|8923243		palmdelphin [Homo sapiens]	TGESTVLSSIPLPSDDFKGTGIK	6.45	2348.7	0.435906	5.39406	4.90808	0.909904
1794	16	1356.27	12.4284	0.431602	-4.31375	0.133528	0.0269386	0.0269386	gi|578834293; gi|530416229; gi|296080693; gi|577019448; gi|577019450; gi|18201905; gi|13436413; gi|189238; gi|32187523; gi|194377404; gi|194375179; gi|194373703; gi|17380385; gi|28949023; gi|14488680; gi|21465641; gi|21465640; gi|21465639; gi|21465638; gi|28948425; gi|28948424; gi|28948423; gi|28948422; gi|21730382; gi|21730381; gi|21730380; gi|21730379; gi|1336765	PREDICTED: glucose-6-phosphate isomerase isoform X3 [Homo sapiens]; PREDICTED: glucose-6-phosphate isomerase isoform X2 [Homo sapiens]; glucose-6-phosphate isomerase isoform 1 [Homo sapiens]; glucose-6-phosphate isomerase isoform 3 [Homo sapiens]; glucose-6-phosphate isomerase isoform 4 [Homo sapiens]; glucose-6-phosphate isomerase isoform 2 [Homo sapiens]; Glucose phosphate isomerase [Homo sapie…	gi|578834293		glucose-6-phosphate isomerase isoform X3 [Homo sapiens]	ILLANFLAQTEALMR	62.95	1357.28	0.516362	5.81496	5.2977	0.911047
5421	16	1288.12	7.76615	0.249447	-2.37458	0.249932	0.010859	0.010859	gi|194595501; gi|538260586; gi|47578111; gi|112180685; gi|34785927; gi|21752301	protein MROH8 isoform 1 [Homo sapiens]; protein MROH8 isoform 3 [Homo sapiens]; protein MROH8 isoform 2 [Homo sapiens]; C20orf132 protein [Homo sapiens]; Chromosome 20 open reading frame 132 [Homo sapiens]; unnamed protein product [Homo sapiens]	gi|194595501		protein MROH8 isoform 1 [Homo sapiens]	MPLSRRGRGSR	11.08	1289.12	0.455814	7.13332	6.51299	0.913037
485	16	1325.74	11.1867	0.708814	-3.69194	0.151876	0.0219358	0.0219358	gi|189053313; gi|4758302; gi|119601396; gi|119601395; gi|48734729; gi|15679986; gi|1519519; gi|30582593; gi|49457352; gi|47496543; gi|40046892; gi|1374695; gi|51317296; gi|118138743; gi|66360324; gi|66360323; gi|1588299	unnamed protein product [Homo sapiens]; enhancer of rudimentary homolog [Homo sapiens]; enhancer of rudimentary homolog (Drosophila), isoform CRA_a [Homo sapiens]; enhancer of rudimentary homolog (Drosophila), isoform CRA_a [Homo sapiens]; Enhancer of rudimentary homolog (Drosophila) [Homo sapiens]; Enhancer of rudimentary homolog (Drosophila) [Homo sapiens]; enhancer of rudimentary homolog [Homo…	gi|4758302		enhancer of rudimentary homolog [Homo sapiens]	ADTQTYQPYNK	18.95	1326.74	0.660106	7.12751	6.50856	0.91316
3153	16	1498.06	10.6452	0.154735	-2.27138	0.324282	0.0465611	0.0465611	gi|119625618	spermatogenesis associated 5, isoform CRA_a [Homo sapiens]	gi|119625618	Cell signalling	spermatogenesis associated 5, isoform CRA_a [Homo sapiens]	VYTAWPMAGFPGGK	5.76	1499.07	0.573649	6.63488	6.096	0.918782
96	16	1909.56	8.7429	0.2179	-2.39664	0.223508	0.00232456	0.00232456	gi|40980296	unnamed protein product [Homo sapiens]	gi|40980296	Unknown	unnamed protein product [Homo sapiens]	MSPCPRXMSPTCIFPK	17.63	1910.57	0.496511	8.6426	7.94083	0.918801
102	16	1362.07	8.67343	0.147228	-1.43071	0.450228	0.0784014	0.0784014	gi|34528506	unnamed protein product [Homo sapiens]	gi|34528506	Unknown	unnamed protein product [Homo sapiens]	ALRPLPR	18.41	1363.08	0.782636	6.97507	6.42342	0.920911
427	16	1265.46	11.6619	0.69519	-2.94209	0.263603	0.035046	0.035046	gi|119595189; gi|119368339	hypothetical protein BC004224 [Homo sapiens]; RecName: Full=Putative uncharacterized protein SHANK2-AS3	gi|119595189		hypothetical protein BC004224 [Homo sapiens]	AQLPSAQMPAPR	16.52	1266.47	0.818019	7.17032	6.60871	0.921677
385	16	683.306	11.9405	0.398769	-2.26178	0.231317	0.00410462	0.00410462	gi|40977008	unnamed protein product [Homo sapiens]	gi|40977008	Unknown	unnamed protein product [Homo sapiens]	AMTMLT	9.27	684.314	0.236361	1.4329	1.32336	0.923551
2686	16	1680.58	7.90464	0.409103	-2.298	0.265851	0.0170088	0.0170088	gi|119622233	ribosomal protein L31, isoform CRA_b [Homo sapiens]	gi|119622233	Biosynthesis/Metabolism	ribosomal protein L31, isoform CRA_b [Homo sapiens]	MKEMGTPDVRIDTR	12.02	1681.58	0.332162	8.30415	7.71234	0.928733
1175	16	1286.78	7.92677	0.626254	-2.1191	0.273332	0.00667768	0.00667768	gi|62988687; gi|194373825; gi|218563752; gi|119570744; gi|119570743; gi|211829838; gi|7023459; gi|40032530; gi|21335479; gi|205371797	unknown [Homo sapiens]; unnamed protein product [Homo sapiens]; acyl-coenzyme A oxidase-like protein [Homo sapiens]; acyl-Coenzyme A oxidase-like, isoform CRA_c [Homo sapiens]; acyl-Coenzyme A oxidase-like, isoform CRA_b [Homo sapiens]; ACOXL protein [Homo sapiens]; unnamed protein product [Homo sapiens]; unnamed protein product [Homo sapiens]; unnamed protein product [Homo sapiens]; RecName: Ful…	gi|218563752		acyl-coenzyme A oxidase-like protein [Homo sapiens]	QFGPKTKEEVK	16.01	1287.79	0.597505	6.48427	6.03523	0.930749
441	16	2339.44	10.6235	0.148885	-5.58328	0.169323	0.0326845	0.0326845	gi|31873585	hypothetical protein [Homo sapiens]	gi|31873585		hypothetical protein [Homo sapiens]	SPMGAMNVGKLSTRSQTSADIR	12.02	2340.45	0.501044	7.90935	7.40159	0.935802
482	16	1897.05	10.1628	0.237671	-2.32658	0.300467	0.0273699	0.0273699	gi|578807344; gi|222831592; gi|327478556	PREDICTED: transmembrane protease serine 7 isoform X1 [Homo sapiens]; transmembrane protease serine 7 [Homo sapiens]; RecName: Full=Transmembrane protease serine 7; AltName: Full=Matriptase-3	gi|578807344	Regulation of proteolysis	transmembrane protease serine 7 isoform X1 [Homo sapiens]	TVQQVINLVYTTSAFSK	9.23	1898.05	0.505192	8.46946	7.94342	0.93789
59	16	1667.19	9.51154	0.188346	-2.39258	0.255987	0.017126	0.017126	gi|530417534; gi|22748623; gi|37514846; gi|33874873; gi|18044260; gi|193785921; gi|74733136; gi|550544991; gi|534286149; gi|544191720	PREDICTED: Fanconi anemia-associated protein of 24 kDa isoform X1 [Homo sapiens]; Fanconi anemia-associated protein of 24 kDa [Homo sapiens]; Chromosome 19 open reading frame 40 [Homo sapiens]; Chromosome 19 open reading frame 40 [Homo sapiens]; Chromosome 19 open reading frame 40 [Homo sapiens]; unnamed protein product [Homo sapiens]; RecName: Full=Fanconi anemia-associated protein of 24 kDa; Ch…	gi|530417534		Fanconi anemia-associated protein of 24 kDa isoform X1 [Homo sapiens]	VRNSNNLKGIVVVEK	8.11	1668.19	0.549288	5.68027	5.41835	0.95389
242	15	1439.4	10.5743	0.282654	-3.31546	0.205419	0.0387143	0.0387143	gi|119575516	hCG2038183 [Homo sapiens]	gi|119575516	Unknown	hCG2038183 [Homo sapiens]	VAPPPTPGVAVHSPD	6.81	1440.4	0.575109	4.73077	4.51862	0.955157
2812	16	659.439	8.65916	0.436638	-2.35765	0.270871	0.0214436	0.0214436	gi|189069090; gi|20357568; gi|119587482; gi|119587481; gi|16876895; gi|15930051; gi|12239342; gi|11120435; gi|7106836; gi|4929629; gi|9295190; gi|4884306; gi|81170356; gi|75766415; gi|93279131; gi|82408245	unnamed protein product [Homo sapiens]; L-aminoadipate-semialdehyde dehydrogenase-phosphopantetheinyl transferase [Homo sapiens]; aminoadipate-semialdehyde dehydrogenase-phosphopantetheinyl transferase, isoform CRA_b [Homo sapiens]; aminoadipate-semialdehyde dehydrogenase-phosphopantetheinyl transferase, isoform CRA_a [Homo sapiens]; Aminoadipate-semialdehyde dehydrogenase-phosphopantetheinyl tra…	gi|20357568		L-aminoadipate-semialdehyde dehydrogenase-phosphopantetheinyl transferase [Homo sapiens]	KPDGSR	14.23	660.446	0.238611	7.20523	6.88702	0.955836
20	16	932.488	11.3366	0.0194474	1.30187	2.62855	0.00503658	0.00503658	gi|578833957; gi|530415716; gi|530415714; gi|374248676; gi|374248661; gi|119577353; gi|119577352; gi|119577351; gi|119577350; gi|119577349; gi|20379835; gi|21739592; gi|21753225; gi|21336168; gi|74729722	PREDICTED: uncharacterized protein C19orf47 isoform X3 [Homo sapiens]; PREDICTED: uncharacterized protein C19orf47 isoform X2 [Homo sapiens]; PREDICTED: uncharacterized protein C19orf47 isoform X1 [Homo sapiens]; uncharacterized protein C19orf47 isoform 2 [Homo sapiens]; uncharacterized protein C19orf47 isoform 1 precursor [Homo sapiens]; hypothetical protein FLJ36888, isoform CRA_e [Homo sapiens…	gi|20379835		Chromosome 19 open reading frame 47 [Homo sapiens]	SMLLDLNK	24.57	933.495	0.334293	6.50287	6.22193	0.956798
3204	16	1302.88	7.79614	0.31208	-1.71471	0.355241	0.0149714	0.0149714	gi|119612535	hCG1814490 [Homo sapiens]	gi|119612535	Unknown	hCG1814490 [Homo sapiens]	DRPAPAPTPEPR	14.03	1303.89	0.788177	8.33754	7.98058	0.957187
2084	15	703.354	8.55226	0.514615	-2.75881	0.221266	0.0166158	0.0166158	gi|110349759; gi|119613786; gi|119613785; gi|13937916; gi|12005829; gi|9295186; gi|4884319; gi|194381928; gi|189053965; gi|62898081; gi|62897553; gi|147744577	kinetochore-associated protein NSL1 homolog isoform 1 [Homo sapiens]; chromosome 1 open reading frame 48, isoform CRA_a [Homo sapiens]; chromosome 1 open reading frame 48, isoform CRA_a [Homo sapiens]; NSL1, MIND kinetochore complex component, homolog (S. cerevisiae) [Homo sapiens]; DC31 [Homo sapiens]; DC8 [Homo sapiens]; hypothetical protein [Homo sapiens]; unnamed protein product [Homo sapiens…	gi|110349759		kinetochore-associated protein NSL1 homolog isoform 1 [Homo sapiens]	KINLDT	5.89	704.361	0.00943427	7.39453	7.0833	0.957912
3521	10	1470.61	9.76574	0.44992	-1.9311	0.341765	0.0425372	0.0425372	gi|414080073	immunoglobulin heavy chain variable region, partial [Homo sapiens]	gi|414080073	Immune system	immunoglobulin heavy chain variable region, partial [Homo sapiens]	DTSINTMYLELR	16.21	1471.61	0.317054	7.09962	6.81062	0.959293
70	16	1070.17	8.47067	0.119137	-1.89687	0.290346	0.000636072	0.000636072	gi|34535739; gi|40978392	unnamed protein product [Homo sapiens]; unnamed protein product [Homo sapiens]	gi|34535739	Unknown	unnamed protein product [Homo sapiens]	KSLALSPR	27.08	1071.18	0.514115	7.72094	7.42161	0.961232
1894	16	956.35	11.9907	0.498465	-3.786	0.144668	0.0320658	0.0320658	gi|578836826; gi|578836822; gi|578836820; gi|578836818; gi|578836816; gi|578836814; gi|578836812; gi|578836810; gi|578836808; gi|530426255; gi|209862789; gi|119578181; gi|31044211; gi|4240124; gi|300669653	PREDICTED: protein-methionine sulfoxide oxidase MICAL3 isoform X15 [Homo sapiens]; PREDICTED: protein-methionine sulfoxide oxidase MICAL3 isoform X14 [Homo sapiens]; PREDICTED: protein-methionine sulfoxide oxidase MICAL3 isoform X13 [Homo sapiens]; PREDICTED: protein-methionine sulfoxide oxidase MICAL3 isoform X12 [Homo sapiens]; PREDICTED: protein-methionine sulfoxide oxidase MICAL3 isoform X11 …	gi|578836826		protein-methionine sulfoxide oxidase MICAL3 isoform X15 [Homo sapiens]	SLGLTPVDR	1.85	957.357	0.237553	5.73842	5.52029	0.961988
1158	16	679.955	8.50729	0.636708	4.61511	30.8988	4.57975e-05	4.57975e-05	gi|402205	phosphoprotein [Homo sapiens]	gi|402205		phosphoprotein [Homo sapiens]	MASSGVK	5.86	680.962	0.428773	7.60247	7.31774	0.962548
1497	16	610.299	11.4552	0.580959	-3.70913	0.171126	0.0158039	0.0158039	gi|240166011; gi|34526305; gi|12228271	unnamed protein product [Homo sapiens]; unnamed protein product [Homo sapiens]; unnamed protein product [Homo sapiens]	gi|240166011	Unknown	unnamed protein product [Homo sapiens]	EGAGLR	13.09	611.306	0.00906308	4.75495	4.58343	0.963929
654	16	1385.5	11.208	0.289053	-6.08834	0.0216526	1.59958e-05	1.59958e-05	gi|189053122; gi|62088144; gi|224451142; gi|44890052; gi|44890050; gi|5031851; gi|119628265; gi|119628264; gi|119628263; gi|119628262; gi|119628261; gi|119628260; gi|119628259; gi|51895905; gi|15680064; gi|189426; gi|189388; gi|221044686; gi|57870; gi|35595; gi|197692597; gi|197692339; gi|1246757; gi|17645934; gi|134973	unnamed protein product [Homo sapiens]; stathmin 1 variant [Homo sapiens]; stathmin isoform b [Homo sapiens]; stathmin isoform a [Homo sapiens]; stathmin isoform a [Homo sapiens]; stathmin isoform a [Homo sapiens]; stathmin 1/oncoprotein 18, isoform CRA_a [Homo sapiens]; stathmin 1/oncoprotein 18, isoform CRA_a [Homo sapiens]; stathmin 1/oncoprotein 18, isoform CRA_a [Homo sapiens]; stathmin 1/on…	gi|62088144	cell differentiation	stathmin 1 variant [Homo sapiens]	ASGQAFELILSPR	13.35	1386.51	0.239171	2.63245	2.54312	0.966065
860	16	1417.58	12.432	0.479252	-7.3582	0.0124461	2.26377e-05	2.26377e-05	gi|530389321; gi|530389319; gi|530389317; gi|530389315; gi|158260913; gi|208973244; gi|208973238; gi|21735625; gi|208973242; gi|208973240; gi|4507953; gi|211947831; gi|211947829; gi|119612235; gi|119612234; gi|119612233; gi|119612232; gi|119612231; gi|119612230; gi|119612229; gi|85567424; gi|80477445; gi|75517642; gi|71533983; gi|68085909; gi|68085578; gi|68085317; gi|68085278; gi|68084347; gi|49…	PREDICTED: 14-3-3 protein zeta/delta isoform X4 [Homo sapiens]; PREDICTED: 14-3-3 protein zeta/delta isoform X3 [Homo sapiens]; PREDICTED: 14-3-3 protein zeta/delta isoform X2 [Homo sapiens]; PREDICTED: 14-3-3 protein zeta/delta isoform X1 [Homo sapiens]; unnamed protein product [Homo sapiens]; 14-3-3 protein zeta/delta [Homo sapiens]; 14-3-3 protein zeta/delta [Homo sapiens]; 14-3-3 protein zeta…	gi|530389321	Cell signalling	14-3-3 protein zeta/delta isoform X4 [Homo sapiens]	DICNDVLSLLEK	75.19	1418.59	0.242929	3.08805	2.99101	0.968574
3651	15	1843.99	9.07641	0.465925	-4.46746	0.0725856	0.00206624	0.00206624	gi|530381931; gi|9082289; gi|189053381; gi|431822408; gi|431822406; gi|431822403; gi|431822401; gi|20149594; gi|119624665; gi|119624663; gi|119624662; gi|46249928; gi|16876955; gi|15680260; gi|15215418; gi|13436257; gi|386786; gi|306891; gi|39644662; gi|34304590; gi|33987931; gi|83699651; gi|6807647; gi|194386896; gi|194378142; gi|11876616; gi|17865718; gi|315113824; gi|315113823; gi|315113822; g…	PREDICTED: heat shock protein HSP 90-beta isoform X1 [Homo sapiens]; chaperone protein HSP90 beta [Homo sapiens]; unnamed protein product [Homo sapiens]; heat shock protein HSP 90-beta isoform c [Homo sapiens]; heat shock protein HSP 90-beta isoform b [Homo sapiens]; heat shock protein HSP 90-beta isoform a [Homo sapiens]; heat shock protein HSP 90-beta isoform a [Homo sapiens]; heat shock protei…	gi|530381931		heat shock protein HSP 90-beta isoform X1 [Homo sapiens]	NPDDITQEEYGEFYK	68.11	1845	0.571713	6.238	6.04487	0.96904
976	16	542.722	8.33117	0.551394	1.97974	4.82419	0.016847	0.016847	gi|578808077; gi|530375985; gi|62087364; gi|5454102; gi|48255931; gi|14249158; gi|119602980; gi|119589622; gi|119589621; gi|84627553; gi|76780219; gi|14495677; gi|12653923; gi|4588046; gi|33150806; gi|37182322; gi|5738610; gi|194385984; gi|194379574; gi|17382967; gi|74738715; gi|13431939	PREDICTED: transforming acidic coiled-coil-containing protein 3 isoform X3 [Homo sapiens]; PREDICTED: transforming acidic coiled-coil-containing protein 3 isoform X1 [Homo sapiens]; hepatoma-derived growth factor-related protein 2 isoform 1 variant [Homo sapiens];unknown protein; hepatoma-derived growth factor-related protein 2 isoform 1 [Homo sapiens]; hepatoma-derived growth factor-related prot…	gi|578808077	Cell cycle	transforming acidic coiled-coil-containing protein 3 isoform X3 [Homo sapiens]	KAAVR	5.9	543.729	0.456478	7.44649	7.25012	0.973628
975	16	1279.48	11.1315	0.53491	-3.36172	0.148797	0.00570399	0.00570399	gi|438656; gi|2343155; gi|257742309; gi|257649374; gi|257642884; gi|257642608; gi|257299745; gi|257345626; gi|257339893; gi|257305763; gi|257304901; gi|219970149; gi|219968821; gi|219910097; gi|219909951; gi|219805262; gi|219771474; gi|219761897; gi|219749482; gi|219747444	aldehyde oxidase [Homo sapiens]; aldehyde oxidase [Homo sapiens]; unnamed protein product [Homo sapiens]; unnamed protein product [Homo sapiens]; unnamed protein product [Homo sapiens]; unnamed protein product [Homo sapiens]; unnamed protein product [Homo sapiens]; unnamed protein product [Homo sapiens]; unnamed protein product [Homo sapiens]; unnamed protein product [Homo sapiens]; unnamed prote…	gi|438656		aldehyde oxidase [Homo sapiens]	FKGVFHPGYNSPDR	10.93	1280.48	0.668615	5.50996	5.37299	0.975142
163	16	1127.8	8.50743	0.29793	-3.57074	0.0967162	6.59586e-05	6.59586e-05	gi|444738533	alternative protein PTPRU [Homo sapiens]	gi|444738533		alternative protein PTPRU [Homo sapiens]	ARPTILDWR	14.06	1128.81	0.38604	5.17884	5.0596	0.976975
6323	15	763.36	9.69087	0.252093	-1.5422	0.40505	0.024046	0.024046	gi|189053397; gi|324021716; gi|5453958; gi|119577821; gi|119577820; gi|119577819; gi|4558638; gi|12805033; gi|30583389; gi|194386088; gi|194373627; gi|62898005; gi|1177478; gi|40047052; gi|1709744	unnamed protein product [Homo sapiens]; serine/threonine-protein phosphatase 5 isoform 2 [Homo sapiens]; serine/threonine-protein phosphatase 5 isoform 1 [Homo sapiens]; protein phosphatase 5, catalytic subunit, isoform CRA_b [Homo sapiens]; protein phosphatase 5, catalytic subunit, isoform CRA_b [Homo sapiens]; protein phosphatase 5, catalytic subunit, isoform CRA_a [Homo sapiens]; PPP5_HUMAN [H…	gi|324021716	Cell repair	serine/threonine-protein phosphatase 5 isoform 2 [Homo sapiens]	AMAEGER	6.23	764.368	0.00239256	6.415	6.26944	0.977308
157	16	954.92	9.04846	0.178278	-1.65686	0.381811	0.0246181	0.0246181	gi|190240	nucleolar phosphoprotein B23, partial [Homo sapiens]	gi|190240		nucleolar phosphoprotein B23, partial [Homo sapiens]	PSKPSSTPR	25.47	955.927	0.495021	7.15012	6.99085	0.977725
867	15	2347.12	12.736	0.352134	-3.19852	0.206859	0.0321409	0.0321409	gi|21361657; gi|209402798; gi|194739639; gi|119597642; gi|119597641; gi|119597640; gi|127798574; gi|47938352; gi|15680173; gi|347444863; gi|1147739; gi|2245365; gi|860986; gi|194381612; gi|193786828; gi|193786821; gi|96774627; gi|66952430; gi|29561480; gi|303618; gi|1208427; gi|2507461; gi|220702508; gi|220702506; gi|114794264; gi|114794263; gi|114794262; gi|1699219; gi|1588744; gi|1585496	protein disulfide-isomerase A3 precursor [Homo sapiens]; epididymis secretory sperm binding protein Li 93n [Homo sapiens]; epididymis secretory protein Li 269 [Homo sapiens]; protein disulfide isomerase family A, member 3, isoform CRA_c [Homo sapiens]; protein disulfide isomerase family A, member 3, isoform CRA_b [Homo sapiens]; protein disulfide isomerase family A, member 3, isoform CRA_a [Homo …	gi|21361657	Biosynthesis/Metabolism	protein disulfide-isomerase A3 precursor [Homo sapiens]	DASIVGFFDDSFSEAHSEFLK	22.85	2348.13	0.254408	6.16728	6.04282	0.979819
621	16	1107.92	8.72752	0.521503	-2.73868	0.178294	0.000784184	0.000784184	gi|189055342; gi|226529917; gi|4507645; gi|211948001; gi|119609129; gi|119609128; gi|47682755; gi|17389815; gi|15929332; gi|15079577; gi|14424603; gi|14043688; gi|13937950; gi|1200507; gi|300658834; gi|300586029; gi|300567329; gi|339841; gi|83674980; gi|259701943; gi|259659113; gi|259652295; gi|49456365; gi|194374069; gi|62896835; gi|37247; gi|353526311; gi|512125429; gi|512125428; gi|66360366; g…	unnamed protein product [Homo sapiens]; triosephosphate isomerase isoform 2 [Homo sapiens]; triosephosphate isomerase isoform 1 [Homo sapiens]; epididymis secretory protein Li 49 [Homo sapiens]; triosephosphate isomerase 1, isoform CRA_b [Homo sapiens]; triosephosphate isomerase 1, isoform CRA_b [Homo sapiens]; TPI1 protein [Homo sapiens]; Triosephosphate isomerase 1 [Homo sapiens]; Triosephospha…	gi|226529917	Biosynthesis/Metabolism	triosephosphate isomerase isoform 2 [Homo sapiens]	VTNGAFTGEISPGMIK	44.83	1108.93	0.795379	7.18051	7.05344	0.982305
1443	16	1024.05	9.13746	0.723562	-5.21706	0.103933	0.0234015	0.0234015	gi|22854566; gi|158259771; gi|158258715; gi|158254818; gi|62087708; gi|4503471; gi|4503475; gi|119616807; gi|119595666; gi|119595665; gi|119569144; gi|181967; gi|111493934; gi|83405856; gi|63102227; gi|52078384; gi|48735185; gi|48734966; gi|48734959; gi|48734733; gi|47938150; gi|44890730; gi|41388906; gi|39795379; gi|35505151; gi|23468343; gi|20379508; gi|18490649; gi|18203827; gi|17391408; gi|17…	CTCL tumor antigen HD-CL-08 [Homo sapiens]; unnamed protein product [Homo sapiens]; unnamed protein product [Homo sapiens]; unnamed protein product [Homo sapiens]; eukaryotic translation elongation factor 1 alpha 2 variant [Homo sapiens]; elongation factor 1-alpha 1 [Homo sapiens]; elongation factor 1-alpha 2 [Homo sapiens]; hCG2043493 [Homo sapiens]; eukaryotic translation elongation factor 1 al…	gi|22854566		CTCL tumor antigen HD-CL-08 [Homo sapiens]	IGGIGTVPVGR	51.19	1025.06	0.493993	9.26144	9.10969	0.983616
1585	16	444.007	9.3835	0.108397	4.07229	31.3806	0.0286267	0.0286267	gi|578810445; gi|530379382; gi|67782362; gi|119575313; gi|119575312; gi|119575311; gi|119575310; gi|33440541; gi|25989134; gi|52545949; gi|21740289; gi|5102733; gi|110278938	PREDICTED: ATP-dependent RNA helicase DHX29 isoform X2 [Homo sapiens]; PREDICTED: ATP-dependent RNA helicase DHX29 isoform X1 [Homo sapiens]; ATP-dependent RNA helicase DHX29 [Homo sapiens];unknown protein;unknown protein;unknown protein;unknown protein; DEAH (Asp-Glu-Ala-His) box polypeptide 29 [Homo sapiens]; nucleic acid helicase DDXx [Homo sapiens]; hypothetical protein [Homo sapiens];unknown…	gi|578810445		ATP-dependent RNA helicase DHX29 isoform X2 [Homo sapiens]	AGGIK	6.83	445.014	0.219308	4.33018	4.26031	0.983863
847	16	1571.69	11.7377	0.134823	-4.31974	0.134275	0.0383876	0.0383876	gi|530370277; gi|62702219; gi|189502784; gi|189053345; gi|41399285; gi|31542947; gi|119590559; gi|119590558; gi|119590556; gi|119590555; gi|119590554; gi|49522865; gi|45595681; gi|12804341; gi|12803681; gi|306890; gi|190127; gi|14326411; gi|77702086; gi|221042312; gi|221041730; gi|149846337; gi|6996447; gi|40040744; gi|129379	PREDICTED: 60 kDa heat shock protein, mitochondrial isoform X1 [Homo sapiens]; unknown [Homo sapiens]; mitochondrial heat shock 60kD protein 1 variant 1 [Homo sapiens]; unnamed protein product [Homo sapiens]; 60 kDa heat shock protein, mitochondrial [Homo sapiens]; 60 kDa heat shock protein, mitochondrial [Homo sapiens]; heat shock 60kDa protein 1 (chaperonin), isoform CRA_a [Homo sapiens]; heat …	gi|530370277	Protein folding	60 kDa heat shock protein, mitochondrial isoform X1 [Homo sapiens]	GVMLAVDAVIAELKK	27.73	1572.7	0.50854	7.72761	7.63493	0.988006
685	16	960.536	11.4259	0.080209	-5.13199	0.0497184	0.000350598	0.000350598	gi|530381573; gi|68533522	PREDICTED: kinesin-like protein KIF6 isoform X1 [Homo sapiens]; KIF6 protein [Homo sapiens]	gi|530381573		kinesin-like protein KIF6 isoform X1 [Homo sapiens]	GLSDVLVTR	9.34	961.543	320232450099	2.89571	2.86174	0.988269
3021	13	586.823	9.78904	0.290786	-1.70195	0.353147	0.0198104	0.0198104	gi|578810927; gi|530437664; gi|530407385; gi|530356217; gi|14150035; gi|119582493; gi|119582492; gi|23398526; gi|13276625; gi|21739832; gi|313104198	PREDICTED: PH and SEC7 domain-containing protein 2 isoform X1 [Homo sapiens]; PREDICTED: uncharacterized protein LOC101927751 [Homo sapiens]; PREDICTED: uncharacterized protein LOC101927751 [Homo sapiens]; PREDICTED: uncharacterized protein LOC101927751 [Homo sapiens]; PH and SEC7 domain-containing protein 2 [Homo sapiens]; pleckstrin and Sec7 domain containing 2, isoform CRA_a [Homo sapiens]; pl…	gi|578810927		PH and SEC7 domain-containing protein 2 isoform X1 [Homo sapiens]	TPRGR	2.87	587.83	0.385863	7.29237	7.21077	0.988811
1982	14	1780.21	10.623	0.0946991	-3.1746	0.185534	0.0234873	0.0234873	gi|578840763; gi|578840760; gi|578839479; gi|578810462; gi|578810459; gi|530430749; gi|109637791; gi|119616095; gi|119616094; gi|148922149; gi|171847279; gi|11096173; gi|11096171; gi|9957213; gi|9886705; gi|12232589; gi|34328022; gi|6330798; gi|317373470	PREDICTED: transcription factor TFIIIB component B'' homolog isoform X2 [Homo sapiens]; PREDICTED: transcription factor TFIIIB component B'' homolog isoform X1 [Homo sapiens]; PREDICTED: transcription factor TFIIIB component B'' homolog isoform X4 [Homo sapiens]; PREDICTED: transcription factor TFIIIB component B'' homolog isoform X4 [Homo sapiens]; PREDICTED: transcription factor TFIIIB componen…	gi|578840763	Gene regulation	transcription factor TFIIIB component B'' homolog isoform X2 [Homo sapiens]	LQKPKPNAGK	8.7	1781.22	0.378576	7.2952	7.22349	0.99017
2229	15	1016.91	9.70894	0.31601	4.07419	34.3225	0.0376334	0.0376334	gi|530422551; gi|158261419; gi|73747840; gi|37622896; gi|119610294; gi|119610293; gi|119610291; gi|73695332; gi|71680341; gi|71121157; gi|21750228; gi|121949074	PREDICTED: LON peptidase N-terminal domain and RING finger protein 3 isoform X1 [Homo sapiens]; unnamed protein product [Homo sapiens]; LON peptidase N-terminal domain and RING finger protein 3 isoform 1 [Homo sapiens]; LON peptidase N-terminal domain and RING finger protein 3 isoform 2 [Homo sapiens]; LON peptidase N-terminal domain and ring finger 3, isoform CRA_d [Homo sapiens]; LON peptidase …	gi|530422551		LON peptidase N-terminal domain and RING finger protein 3 isoform X1 [Homo sapiens]	LSALMVATGR	13.28	1017.92	0.493867	6.78842	6.72609	0.990819
305	14	1476.38	11.5167	0.332041	-4.66267	0.234999	0.0565965	0.0565965	gi|40033318	unnamed protein product [Homo sapiens]	gi|40033318	Unknown	unnamed protein product [Homo sapiens]	MGPKSNISCVLVR	6.94	1477.39	0.708229	5.95474	5.90521	0.991682
1693	15	1634.12	7.70289	0.434931	-1.81246	93617773056	0.0367804	0.0367804	gi|194379808	unnamed protein product [Homo sapiens]	gi|194379808	Unknown	unnamed protein product [Homo sapiens]	EELGMLLGGRPTSTR	15.62	1635.13	1.199	8.64056	8.57097	0.991946
190	16	1166.61	7.37893	0.109367	-1.18612	0.48166	0.0244714	0.0244714	gi|62089272; gi|523425736; gi|523425734; gi|25777602; gi|119598678; gi|119598677; gi|119598676; gi|14043916; gi|12804277; gi|12803129; gi|687239; gi|32879815; gi|1060888; gi|57997098; gi|194386340; gi|194378756; gi|194377712; gi|1008089; gi|6174930; gi|2134674	proteasome 26S non-ATPase subunit 2 variant [Homo sapiens]; 26S proteasome non-ATPase regulatory subunit 2 isoform 3 [Homo sapiens]; 26S proteasome non-ATPase regulatory subunit 2 isoform 2 [Homo sapiens]; 26S proteasome non-ATPase regulatory subunit 2 isoform 1 [Homo sapiens]; proteasome (prosome, macropain) 26S subunit, non-ATPase, 2, isoform CRA_c [Homo sapiens]; proteasome (prosome, macropain…	gi|62089272		proteasome 26S non-ATPase subunit 2 variant [Homo sapiens]	FGGSGSQVDSAR	39.47	1167.62	1.10685	9.30362	9.27561	0.996989
675	16	1399.61	9.19353	0.368705	-1.79105	0.348465	0.0170042	0.0170042	gi|530380137; gi|4507879; gi|119582690; gi|119582689; gi|119582687; gi|119582686; gi|119582685; gi|58476644; gi|49258076; gi|14250132; gi|340199; gi|5880859; gi|193783834; gi|6063691; gi|130683; gi|209447280; gi|198443050; gi|238427	PREDICTED: voltage-dependent anion-selective channel protein 1 isoform X3 [Homo sapiens]; voltage-dependent anion-selective channel protein 1 [Homo sapiens]; voltage-dependent anion channel 1, isoform CRA_a [Homo sapiens]; voltage-dependent anion channel 1, isoform CRA_a [Homo sapiens]; voltage-dependent anion channel 1, isoform CRA_a [Homo sapiens]; voltage-dependent anion channel 1, isoform CRA…	gi|530380137	Apoptosis	voltage-dependent anion-selective channel protein 1 isoform X3 [Homo sapiens]	LTFDSSFSPNTGK	79.75	1400.62	0.246664	7.4792	7.45963	0.997384
138	16	1182.04	10.5255	0.17959	-3.53515	0.13717	0.00456238	0.00456238	gi|189065416; gi|66933005; gi|10716563; gi|119574190; gi|119574188; gi|119574187; gi|27502677; gi|13097684; gi|347444859; gi|7709904; gi|306481; gi|186523; gi|179832; gi|6911590; gi|194378218; gi|40039302; gi|40039300; gi|543920	unnamed protein product [Homo sapiens]; calnexin precursor [Homo sapiens]; calnexin precursor [Homo sapiens]; calnexin, isoform CRA_a [Homo sapiens]; calnexin, isoform CRA_a [Homo sapiens]; calnexin, isoform CRA_a [Homo sapiens]; Calnexin [Homo sapiens]; Calnexin [Homo sapiens]; unnamed protein product [Homo sapiens]; calnexin [Homo sapiens]; calnexin [Homo sapiens]; calnexin [Homo sapiens]; caln…	gi|66933005		calnexin precursor [Homo sapiens]	APVPTGEVYFADSFDR	51.05	1183.04	0.63546	7.43399	7.41668	0.997671
1007	16	1219.76	9.95367	0.490096	-1.92123	0.323949	0.0191636	0.0191636	gi|34533223	unnamed protein product [Homo sapiens]	gi|34533223	Unknown	unnamed protein product [Homo sapiens]	LGSGMVGPIR	20.56	1220.76	0.704005	8.15993	8.19122	1.00384
452	16	780.328	7.889	0.0546595	3.04015	2.90095	0.00833946	0.00833946	gi|578816175; gi|13236516; gi|119612422; gi|119612419; gi|12803283; gi|283893442; gi|37182754; gi|194383604; gi|51981716; gi|51981714; gi|40035644; gi|50400630	PREDICTED: derlin-1 isoform X1 [Homo sapiens]; derlin-1 isoform a [Homo sapiens]; Der1-like domain family, member 1, isoform CRA_a [Homo sapiens]; Der1-like domain family, member 1, isoform CRA_a [Homo sapiens]; Der1-like domain family, member 1 [Homo sapiens]; unnamed protein product [Homo sapiens]; SDIG243 [Homo sapiens]; unnamed protein product [Homo sapiens]; unnamed protein product [Homo sap…	gi|578816175		derlin-1 isoform X1 [Homo sapiens]	YPMDLGGR	15.84	781.336	0.335234	7.85597	7.92595	1.00891
7233	16	1385.05	8.62066	0.405485	-3.15321	0.149675	0.00131768	0.00131768	gi|530406570; gi|530406568; gi|31982906; gi|356874770; gi|119597927; gi|111600321; gi|85567512; gi|62739772; gi|31074979; gi|29421206; gi|332278171	PREDICTED: cingulin-like protein 1 isoform X2 [Homo sapiens]; PREDICTED: cingulin-like protein 1 isoform X1 [Homo sapiens]; cingulin-like protein 1 [Homo sapiens]; cingulin-like protein 1 [Homo sapiens]; cingulin-like 1 [Homo sapiens]; Cingulin-like 1 [Homo sapiens]; Cingulin-like 1 [Homo sapiens]; Cingulin-like 1 [Homo sapiens]; KIAA1749 protein [Homo sapiens]; KIAA1749 protein [Homo sapiens]; R…	gi|530406570		cingulin-like protein 1 isoform X2 [Homo sapiens]	LTAMKMQDEMR	18.24	1386.06	0.182627	4.06381	4.10334	1.00973
523	16	1053.85	9.03168	0.434114	-4.97601	0.0684229	0.0107669	0.0107669	gi|40042988	unnamed protein product [Homo sapiens]	gi|40042988	Unknown	unnamed protein product [Homo sapiens]	LGXGAKFDTR	9.05	1054.86	0.542587	5.39994	5.45298	1.00982
755	16	1907.87	9.43795	0.842943	-4.30009	0.0733316	0.000570949	0.000570949	gi|33319094	Ig heavy chain variable region, VH3 family [Homo sapiens]	gi|33319094		Ig heavy chain variable region, VH3 family [Homo sapiens]	IEDTAVYYCTTSGWSR	6.9	1908.87	0.95233	5.13433	5.18839	1.01053
1620	16	1277.24	7.54492	0.317369	2.79429	9.65904	0.0280205	0.0280205	gi|221040722	unnamed protein product [Homo sapiens]	gi|221040722	Unknown	unnamed protein product [Homo sapiens]	MDVATGQEVAIK	7.37	1278.25	0.541671	8.97796	9.09414	1.01294
204	16	1146.47	7.62618	0.326508	1.39298	3.00295	0.0375824	0.0375824	gi|578816468; gi|578816466; gi|578816464; gi|578816462; gi|189054428; gi|158254828; gi|6912338; gi|526479830; gi|119578857; gi|6594639; gi|6635422; gi|194378772; gi|21439226; gi|12643888	PREDICTED: dynein intermediate chain 1, axonemal isoform X4 [Homo sapiens]; PREDICTED: dynein intermediate chain 1, axonemal isoform X3 [Homo sapiens]; PREDICTED: dynein intermediate chain 1, axonemal isoform X2 [Homo sapiens]; PREDICTED: dynein intermediate chain 1, axonemal isoform X1 [Homo sapiens]; unnamed protein product [Homo sapiens]; unnamed protein product [Homo sapiens]; dynein intermed…	gi|578816468		dynein intermediate chain 1, axonemal isoform X4 [Homo sapiens]	ASQTYNNPVR	4.59	1147.48	0.662252	5.88454	5.99566	1.01888
1474	15	1730.83	7.42726	0.248091	0.897142	1.97459	0.0360915	0.0360915	gi|119604184	hCG1818462 [Homo sapiens]	gi|119604184	Unknown	hCG1818462 [Homo sapiens]	DMRKPESSQIAGGNIK	10.96	1731.83	0.0150055	5.29122	5.39281	1.0192
1320	16	1336.96	9.65323	0.65275	-3.44262	0.139244	0.0124627	0.0124627	gi|56606114; gi|119573776; gi|187951699; gi|42405314; gi|218103068; gi|211637757; gi|158066672; gi|157391411; gi|74743107	trichohyalin-like protein 1 [Homo sapiens]; trichohyalin-like 1 [Homo sapiens]; Trichohyalin-like 1 [Homo sapiens]; basalin [Homo sapiens]; unnamed protein product [Homo sapiens]; unnamed protein product [Homo sapiens]; unnamed protein product [Homo sapiens]; unnamed protein product [Homo sapiens]; RecName: Full=Trichohyalin-like protein 1; AltName: Full=Basalin; AltName: Full=Protein S100-A17; A…	gi|56606114	Miscellaneous	trichohyalin-like protein 1 [Homo sapiens]	GPEAHGTAGQKER	14.28	1337.97	0.560694	3.95569	4.03529	1.02012
345	16	1059.76	7.53027	0.146016	-1.39505	0.452864	0.0446808	0.0446808	gi|578818565; gi|358439938; gi|358439937; gi|358439936; gi|358439935; gi|22854562; gi|158254718; gi|62414289; gi|211948009; gi|119606622; gi|119606621; gi|44890587; gi|21040384; gi|13111801; gi|167887751; gi|167887750; gi|167887749; gi|340219; gi|5030431; gi|47115317; gi|149846002; gi|37850; gi|193787214; gi|21757045; gi|16552261; gi|62896763; gi|62896573; gi|62896523; gi|66714141; gi|55977767; g…	PREDICTED: vimentin isoform X1 [Homo sapiens]; Chain D, Crystal Structure Of Vimentin (fragment 144-251) From Homo Sapiens, Northeast Structural Genomics Consortium Target Hr4796b; Chain C, Crystal Structure Of Vimentin (fragment 144-251) From Homo Sapiens, Northeast Structural Genomics Consortium Target Hr4796b; Chain B, Crystal Structure Of Vimentin (fragment 144-251) From Homo Sapiens, Northea…	gi|578818565	Cell-cell interaction	vimentin isoform X1 [Homo sapiens]	QVDQLTNDK	44.46	1060.77	0.569703	10.3866	10.6184	1.02232
4935	11	1029.53	9.37871	0.56773	-5.22715	0.0338377	8.62184e-05	8.62184e-05	gi|151946815	ubiquitously transcribed tetratricopeptide repeat protein Y-linked transcript variant 177 [Homo sapiens]	gi|151946815	Gene regulation	ubiquitously transcribed tetratricopeptide repeat protein Y-linked transcript variant 177 [Homo sapiens]	KMAEXKASR	19.14	1030.54	2.38472e-13	4.85466	4.97849	1.02551
38	16	1127.63	8.37815	0.0583087	-0.871533	0.583136	0.0463827	0.0463827	gi|578801767; gi|194389688; gi|119571332	PREDICTED: myomegalin isoform X9 [Homo sapiens]; unnamed protein product [Homo sapiens]; hCG1981896, isoform CRA_b [Homo sapiens]	gi|578801767		myomegalin isoform X9 [Homo sapiens]	DSAVSPPVR	11.71	1128.63	0.507607	6.03899	6.19509	1.02585
215	16	1081.21	8.13846	0.419598	-1.81746	0.348929	0.0268133	0.0268133	gi|578798544	PREDICTED: uncharacterized protein C1orf168 isoform X5 [Homo sapiens]	gi|578798544	Gene regulation	uncharacterized protein C1orf168 isoform X5 [Homo sapiens]	MVANSFRNK	0.42	1082.22	0.772	5.204	5.33967	1.02607
994	14	2294.84	9.67485	0.207486	-1.5916	0.37724	0.010925	0.010925	gi|578836071; gi|578836069; gi|530418198; gi|530418196; gi|334724455; gi|253970489; gi|8923896; gi|119596654; gi|119596653; gi|119596652; gi|119596651; gi|119596650; gi|119596649; gi|71052215; gi|49522547; gi|15082523; gi|298557687; gi|298547619; gi|8439651; gi|51477097; gi|21750837; gi|20137525	PREDICTED: acetyl-coenzyme A synthetase, cytoplasmic isoform X5 [Homo sapiens]; PREDICTED: acetyl-coenzyme A synthetase, cytoplasmic isoform X4 [Homo sapiens]; PREDICTED: acetyl-coenzyme A synthetase, cytoplasmic isoform X3 [Homo sapiens]; PREDICTED: acetyl-coenzyme A synthetase, cytoplasmic isoform X2 [Homo sapiens]; acetyl-coenzyme A synthetase, cytoplasmic isoform 3 [Homo sapiens]; acetyl-coen…	gi|578836071	Biosynthesis/Metabolism	acetyl-coenzyme A synthetase, cytoplasmic isoform X5 [Homo sapiens]	VAIYMPMIPELVVAMLACAR	12.11	2295.85	0.740543	8.7094	8.96128	1.02892
2548	14	2325.17	10.2722	0.097972	-3.13633	0.19264	0.0231234	0.0231234	gi|578825468; gi|40316944; gi|22748717; gi|119602282; gi|28839610; gi|21619638; gi|21303413; gi|28207921; gi|21755277; gi|37537958	PREDICTED: adenylosuccinate synthetase isozyme 1 isoform X1 [Homo sapiens]; adenylosuccinate synthetase isozyme 1 isoform 1 [Homo sapiens]; adenylosuccinate synthetase isozyme 1 isoform 2 [Homo sapiens]; adenylosuccinate synthase like 1 [Homo sapiens]; Adenylosuccinate synthase like 1 [Homo sapiens]; ADSSL1 protein, partial [Homo sapiens]; adenylosuccinate synthetase isozyme [Homo sapiens]; unnam…	gi|578825468		adenylosuccinate synthetase isozyme 1 isoform X1 [Homo sapiens]	AVSFIGNGVVIHLPGLFEEAEK	14.39	2326.17	0.0298448	6.51425	6.70677	1.02955
380	16	1880.01	9.26218	0.319451	-3.5774	0.134621	0.00842454	0.00842454	gi|578815736; gi|530388594; gi|193787126; gi|34878844; gi|34878852; gi|34878836; gi|34878821; gi|119607301; gi|119607300; gi|119607299; gi|33871582; gi|30583263; gi|24939889; gi|23954320; gi|14588848; gi|14588846; gi|13160386; gi|13160385; gi|193787199; gi|78099806	PREDICTED: tripartite motif-containing protein 55 isoform X2 [Homo sapiens]; PREDICTED: tripartite motif-containing protein 55 isoform X1 [Homo sapiens]; unnamed protein product [Homo sapiens]; tripartite motif-containing protein 55 isoform 3 [Homo sapiens]; tripartite motif-containing protein 55 isoform 4 [Homo sapiens]; tripartite motif-containing protein 55 isoform 1 [Homo sapiens]; tripartite…	gi|578815736	Cell signalling	tripartite motif-containing protein 55 isoform X2 [Homo sapiens]	VQGVISQLEDTCK	16.67	1881.02	0.494734	9.43408	9.71864	1.03016
3832	15	705.344	8.75061	0.499716	-1.76128	0.329228	0.00527972	0.00527972	gi|119627757	hCG2036941 [Homo sapiens]	gi|119627757	Unknown	hCG2036941 [Homo sapiens]	MTLGIR	9.47	706.351	0.0240813	7.6319	7.8644	1.03046
1530	15	1944.76	10.0511	0.0643686	-2.51597	0.258584	0.029261	0.029261	gi|145580433; gi|145580431; gi|145580429; gi|145580427	Chain H, Structure Of The Bcl-Xl:beclin 1 Complex; Chain F, Structure Of The Bcl-Xl:beclin 1 Complex; Chain D, Structure Of The Bcl-Xl:beclin 1 Complex; Chain B, Structure Of The Bcl-Xl:beclin 1 Complex	gi|145580433	Apoptosis	Chain H, Structure Of The Bcl-Xl:beclin 1 Complex	VTGDLFDIMSGQTDVDHP	8.14	1945.77	0.515065	7.158	7.38426	1.03161
1118	16	2210.55	9.09131	0.553476	-1.50972	0.412627	0.0321426	0.0321426	gi|578832063	PREDICTED: DNA-directed RNA polymerase II subunit RPB1-like [Homo sapiens]	gi|578832063		DNA-directed RNA polymerase II subunit RPB1-like [Homo sapiens]	FPQFPSVSPSFPQVPPVSLR	12.32	2211.56	1.17092	6.68872	6.90126	1.03178
82	16	1125.37	7.88984	0.0872268	-2.46657	0.221543	0.00349828	0.00349828	gi|530400215; gi|3360491; gi|3005721; gi|158256698; gi|66879664; gi|66879662; gi|66879660; gi|4502201; gi|4502203; gi|119590242; gi|119590240; gi|119590238; gi|119590237; gi|119578431; gi|119578430; gi|119578429; gi|20306322; gi|17068373; gi|15030201; gi|14714586; gi|14328071; gi|14043562; gi|14043305; gi|178162; gi|178983; gi|178981; gi|178164; gi|20147657; gi|20147655; gi|30583625; gi|30582179;…	PREDICTED: ADP-ribosylation factor 3 isoform X1 [Homo sapiens]; ADP-ribosylation factor 1 [Homo sapiens]; ADP-ribosylation factor 1 [Homo sapiens]; unnamed protein product [Homo sapiens]; ADP-ribosylation factor 1 [Homo sapiens]; ADP-ribosylation factor 1 [Homo sapiens]; ADP-ribosylation factor 1 [Homo sapiens]; ADP-ribosylation factor 1 [Homo sapiens]; ADP-ribosylation factor 3 [Homo sapiens]; A…	gi|530400215		ADP-ribosylation factor 3 isoform X1 [Homo sapiens]	QDLPNAMNAAEITDK	12.94	1126.38	0.402476	8.45088	8.72033	1.03188
1956	15	1737.17	7.81515	0.455261	-1.80668	0.366489	0.0339193	0.0339193	gi|11545859; gi|119631187; gi|119631186; gi|119631185; gi|39645289; gi|21707093; gi|15082415; gi|10803415; gi|194377034; gi|193786610; gi|22761062; gi|45503160; gi|50400651	Golgi phosphoprotein 3 [Homo sapiens]; golgi phosphoprotein 3 (coat-protein), isoform CRA_c [Homo sapiens]; golgi phosphoprotein 3 (coat-protein), isoform CRA_b [Homo sapiens]; golgi phosphoprotein 3 (coat-protein), isoform CRA_a [Homo sapiens]; Golgi phosphoprotein 3 (coat-protein) [Homo sapiens]; Golgi phosphoprotein 3 (coat-protein) [Homo sapiens]; Golgi phosphoprotein 3 (coat-protein) [Homo s…	gi|11545859		Golgi phosphoprotein 3 [Homo sapiens]	MTSLTQRSSGLVQRR	14.31	1738.18	0.779367	8.37617	8.65673	1.0335
4595	14	690.367	9.88345	0.106527	-1.09896	0.506081	0.0451178	0.0451178	gi|578814535; gi|578814533; gi|578810183; gi|578810181; gi|578810179; gi|578810177; gi|578810175; gi|578810173; gi|578810171; gi|578810169; gi|578810167; gi|578810165; gi|530379728; gi|530379726; gi|41472587; gi|223468576; gi|528078313; gi|158631177; gi|119586580; gi|119586579; gi|119582611; gi|119582609; gi|120659850; gi|41389091; gi|19343945; gi|12803939; gi|189108; gi|189051; gi|25991927; gi|1…	PREDICTED: neutrophil cytosol factor 1 isoform X2 [Homo sapiens]; PREDICTED: neutrophil cytosol factor 1 isoform X1 [Homo sapiens]; PREDICTED: solute carrier family 25 member 48 isoform X12 [Homo sapiens]; PREDICTED: solute carrier family 25 member 48 isoform X11 [Homo sapiens]; PREDICTED: solute carrier family 25 member 48 isoform X10 [Homo sapiens]; PREDICTED: solute carrier family 25 member 48…	gi|578814535		neutrophil cytosol factor 1 isoform X2 [Homo sapiens]	VVYRR	14.28	691.374	2.35957e-13	7.3766	7.63407	1.0349
118	16	1219.43	9.86272	0.411308	-0.826725	0.831456	0.480872	0.480872	gi|28590	unnamed protein product [Homo sapiens]	gi|28590	Unknown	unnamed protein product [Homo sapiens]	VPEVSTPTLVEVSR	39.92	1220.44	0.421298	7.08618	7.33611	1.03527
806	16	1957.96	11.8554	0.422434	-4.10398	0.148385	0.0476432	0.0476432	gi|3387980; gi|3387969; gi|3387929; gi|189069169; gi|189054409; gi|158259889; gi|15277228; gi|308235963; gi|4507729; gi|50592996; gi|29788768; gi|29788785; gi|5174735; gi|16755780; gi|119623728; gi|119623727; gi|119608775; gi|119587079; gi|119587078; gi|119587073; gi|119575531; gi|119575530; gi|119575529; gi|119575528; gi|84708830; gi|74355516; gi|73909106; gi|51574057; gi|48735192; gi|47123494; …	beta-tubulin [Homo sapiens]; beta-tubulin [Homo sapiens]; beta-tubulin [Homo sapiens]; unnamed protein product [Homo sapiens]; unnamed protein product [Homo sapiens]; unnamed protein product [Homo sapiens]; Beta-tubulin [Homo sapiens]; tubulin beta-3 chain isoform 2 [Homo sapiens]; tubulin beta-2A chain [Homo sapiens]; tubulin beta-3 chain isoform 1 [Homo sapiens]; tubulin beta-2B chain [Homo sap…	gi|3387980		beta-tubulin [Homo sapiens]	GHYTEGAELVDSVLDVVR	18.25	1958.97	0.738489	8.60128	8.90674	1.03551
524	16	913.563	8.06992	0.195225	1.85776	5.16829	0.0407209	0.0407209	gi|22854566; gi|158259771; gi|158258715; gi|158254818; gi|4503471; gi|4503475; gi|119595666; gi|119595665; gi|119576470; gi|119569144; gi|181967; gi|111493934; gi|83405856; gi|63102227; gi|52078384; gi|48735185; gi|48734966; gi|48734959; gi|48734733; gi|47938150; gi|44890730; gi|41388906; gi|39795379; gi|35505151; gi|23468343; gi|20379508; gi|18490649; gi|18203827; gi|17391408; gi|17390331; gi|16…	CTCL tumor antigen HD-CL-08 [Homo sapiens]; unnamed protein product [Homo sapiens]; unnamed protein product [Homo sapiens]; unnamed protein product [Homo sapiens]; elongation factor 1-alpha 1 [Homo sapiens]; elongation factor 1-alpha 2 [Homo sapiens]; eukaryotic translation elongation factor 1 alpha 2, isoform CRA_a [Homo sapiens]; eukaryotic translation elongation factor 1 alpha 2, isoform CRA_a…	gi|22854566		CTCL tumor antigen HD-CL-08 [Homo sapiens]	QTVAVGVIK	34.62	914.57	0.653562	9.2393	9.56816	1.03559
8	16	978.598	10.2301	0.125401	-1.97862	0.271626	0.00032681	0.00032681	gi|578806783; gi|530373444; gi|530373442; gi|530373440; gi|530373437; gi|189053863; gi|166197702; gi|119585005; gi|119585004; gi|20988653; gi|13817037; gi|3335100; gi|23342490; gi|115311595	PREDICTED: ectonucleoside triphosphate diphosphohydrolase 3 isoform X6 [Homo sapiens]; PREDICTED: ectonucleoside triphosphate diphosphohydrolase 3 isoform X4 [Homo sapiens]; PREDICTED: ectonucleoside triphosphate diphosphohydrolase 3 isoform X3 [Homo sapiens]; PREDICTED: ectonucleoside triphosphate diphosphohydrolase 3 isoform X2 [Homo sapiens]; PREDICTED: ectonucleoside triphosphate diphosphohyd…	gi|578806783		ectonucleoside triphosphate diphosphohydrolase 3 isoform X6 [Homo sapiens]	QEVLPPGLK	16.13	979.605	0.253914	5.71171	5.92218	1.03685
1082	16	915.327	7.54389	0.118719	-1.38837	0.42973	0.0176837	0.0176837	gi|4504403; gi|576541500; gi|119624046; gi|119624044; gi|119624043; gi|13543904; gi|459825; gi|307245; gi|56554755; gi|221045782; gi|221043602; gi|34639; gi|49456621; gi|49456579; gi|32272; gi|194389034; gi|1054749; gi|122261; gi|433286876; gi|433286872	HLA class II histocompatibility antigen, DO beta chain precursor [Homo sapiens]; unnamed protein product [Homo sapiens]; major histocompatibility complex, class II, DO beta, isoform CRA_d [Homo sapiens]; major histocompatibility complex, class II, DO beta, isoform CRA_b [Homo sapiens]; major histocompatibility complex, class II, DO beta, isoform CRA_a [Homo sapiens]; Major histocompatibility comp…	gi|4504403		HLA class II histocompatibility antigen, DO beta chain precursor [Homo sapiens]	LGAPFTVGR	15.1	916.334	0.552861	5.63343	5.84306	1.03721
1188	15	972.448	8.50144	0.395321	1.51356	2.99648	0.000728085	0.000728085	gi|530394313; gi|530394265; gi|150170710; gi|511094028; gi|55960918; gi|294862515; gi|269849751; gi|190359330; gi|190358884; gi|239891	PREDICTED: NUT family member 2B isoform X1 [Homo sapiens]; PREDICTED: NUT family member 2A isoform X1 [Homo sapiens]; NUT family member 2A [Homo sapiens]; NUT family member 2B [Homo sapiens]; family with sequence similarity 22, member C [Homo sapiens]; RecName: Full=NUT family member 2E; RecName: Full=NUT family member 2A; RecName: Full=NUT family member 2B; RecName: Full=NUT family member 2D; No…	gi|530394313		NUT family member 2B isoform X1 [Homo sapiens]	GLNLAPSPANK	10.97	973.456	0.452573	8.99075	9.33575	1.03837
2923	16	663.004	10.7812	0.163359	-2.76841	0.24037	0.0389837	0.0389837	gi|62988752; gi|23346412; gi|288557242; gi|119631732; gi|119631731; gi|193786493; gi|17907791; gi|24418715	unknown [Homo sapiens]; cysteine/serine-rich nuclear protein 3 [Homo sapiens]; cysteine/serine-rich nuclear protein 3 [Homo sapiens]; hCG1811595 [Homo sapiens]; TGF-beta induced apoptosis protein 2 [Homo sapiens]; unnamed protein product [Homo sapiens]; TGF-beta induced apotosis protein 2 [Homo sapiens]; RecName: Full=Cysteine/serine-rich nuclear protein 3; Short=CSRNP-3; AltName: Full=Protein FA…	gi|23346412	Apoptosis	cysteine/serine-rich nuclear protein 3 [Homo sapiens]	MSGILK	4.45	664.012	0.289304	6.68941	6.95424	1.03959
361	16	1070.57	9.4888	0.098022	-2.32063	0.31042	0.0484331	0.0484331	gi|62088708; gi|15277232; gi|69354671; gi|10947135; gi|119623707; gi|119623706; gi|119623705; gi|133777313; gi|21759807; gi|2522534; gi|50949460; gi|114306769; gi|86197948; gi|27544388; gi|56417894	ATP-binding cassette, sub-family F, member 1 variant [Homo sapiens]; TNFalpha-inducible ATP-binding protein [Homo sapiens]; ATP-binding cassette sub-family F member 1 isoform a [Homo sapiens]; ATP-binding cassette sub-family F member 1 isoform b [Homo sapiens]; ATP-binding cassette, sub-family F (GCN20), member 1, isoform CRA_b [Homo sapiens]; ATP-binding cassette, sub-family F (GCN20), member 1,…	gi|62088708		ATP-binding cassette, sub-family F, member 1 variant [Homo sapiens]	KLKELKAGGK	15.95	1071.58	0.25601	9.0722	9.43704	1.04022
1321	16	1260.65	9.76513	0.15984	-1.27899	0.45796	0.0249772	0.0249772	gi|578821974; gi|148886692; gi|119587291; gi|119587290; gi|19773541; gi|172045818	PREDICTED: protocadherin Fat 3 isoform X1 [Homo sapiens]; protocadherin Fat 3 precursor [Homo sapiens]; hCG21202, isoform CRA_b [Homo sapiens]; hCG21202, isoform CRA_a [Homo sapiens]; fat3 [Homo sapiens]; RecName: Full=Protocadherin Fat 3; Short=hFat3; AltName: Full=Cadherin family member 15; AltName: Full=FAT tumor suppressor homolog 3; Flags: Precursor	gi|578821974		protocadherin Fat 3 isoform X1 [Homo sapiens]	KNGWDAGTENK	13.37	1261.66	0.499899	7.54131	7.86613	1.04307
113	16	1008.71	9.41085	0.177773	-2.51985	0.204528	0.00216002	0.00216002	gi|10636795	immunoglobulin heavy chain variable region [Homo sapiens]	gi|10636795	Immune system	immunoglobulin heavy chain variable region [Homo sapiens]	VMISVDMSK	19.41	1009.72	0.434897	5.99813	6.26662	1.04476
3407	16	1060.24	7.88524	0.452848	2.19212	5.77954	0.019312	0.019312	gi|578832170; gi|578832168; gi|578832166; gi|578832164; gi|157419150; gi|157419152; gi|119622029; gi|119622028; gi|119622025; gi|156230467; gi|30353785; gi|32456; gi|194383368; gi|194377532; gi|206729890; gi|158431016; gi|228097	PREDICTED: receptor-type tyrosine-protein phosphatase mu isoform X4 [Homo sapiens]; PREDICTED: receptor-type tyrosine-protein phosphatase mu isoform X3 [Homo sapiens]; PREDICTED: receptor-type tyrosine-protein phosphatase mu isoform X2 [Homo sapiens]; PREDICTED: receptor-type tyrosine-protein phosphatase mu isoform X1 [Homo sapiens]; receptor-type tyrosine-protein phosphatase mu isoform 2 precurs…	gi|578832170		receptor-type tyrosine-protein phosphatase mu isoform X4 [Homo sapiens]	CADPMRGPR	11.91	1061.25	0.409422	6.27148	6.56882	1.04741
1557	13	1538.06	7.37886	0.129425	-2.09567	0.27992	0.00665123	0.00665123	gi|537368090	immunoglobulin heavy chain variable region, partial [Homo sapiens]	gi|537368090	Immune system	immunoglobulin heavy chain variable region, partial [Homo sapiens]	QAPGKGLEWAGRIR	11.11	1539.07	0.988692	6.66537	6.98631	1.04815
187	16	1301.37	11.8752	0.331589	-2.74893	0.212925	0.0161151	0.0161151	gi|578821456; gi|578821454; gi|578821452; gi|578821450; gi|578821448; gi|578821446; gi|578821444; gi|578821442; gi|578821440; gi|62087262; gi|557440899; gi|71361682; gi|119595236; gi|119595234; gi|119595233; gi|119595231; gi|119595230; gi|119595229; gi|119595228; gi|119595227; gi|31455194; gi|14249928; gi|35119; gi|68533069; gi|35121; gi|145559510; gi|743447	PREDICTED: nuclear mitotic apparatus protein 1 isoform X9 [Homo sapiens]; PREDICTED: nuclear mitotic apparatus protein 1 isoform X8 [Homo sapiens]; PREDICTED: nuclear mitotic apparatus protein 1 isoform X7 [Homo sapiens]; PREDICTED: nuclear mitotic apparatus protein 1 isoform X6 [Homo sapiens]; PREDICTED: nuclear mitotic apparatus protein 1 isoform X5 [Homo sapiens]; PREDICTED: nuclear mitotic ap…	gi|578821456		nuclear mitotic apparatus protein 1 isoform X9 [Homo sapiens]	AEDEWKAQVAR	6.76	1302.38	0.698277	6.56133	6.89089	1.05023
5554	13	1195.58	9.30513	0.60726	-4.49681	0.0508149	2.02629e-05	2.02629e-05	gi|74712346	RecName: Full=Putative uncharacterized protein FLJ42147; Flags: Precursor	gi|74712346		RecName: Full=Putative uncharacterized protein FLJ42147	GKQKAASGVLIK	13.95	1196.59	0	4.65538	4.89111	1.05064
568	16	1289.26	9.52124	0.296526	-1.82946	0.333057	0.0119396	0.0119396	gi|40982792	unnamed protein product [Homo sapiens]	gi|40982792	Unknown	unnamed protein product [Homo sapiens]	MTGLSMDGGGXPR	6.2	1290.26	0.792423	7.42913	7.82398	1.05315
1240	15	455.247	8.45331	0.594579	-2.75973	0.200231	0.0186816	0.0186816	gi|119570575	unknown protein	gi|119570575	Unknown	unknown protein	AAPTP	8.31	456.255	0.0199258	5.63479	5.95262	1.05641
1062	16	2192.03	8.1274	0.5931	-2.29277	0.31734	0.0457943	0.0457943	gi|530381931; gi|9082289; gi|189053381; gi|431822408; gi|431822406; gi|431822403; gi|431822401; gi|20149594; gi|119624665; gi|119624663; gi|119624662; gi|46249928; gi|16876955; gi|15680260; gi|15215418; gi|13436257; gi|386786; gi|306891; gi|39644662; gi|34304590; gi|83699651; gi|6807647; gi|194386896; gi|194378142; gi|158254904; gi|10437873; gi|11876616; gi|17865718; gi|315113824; gi|315113823; g…	PREDICTED: heat shock protein HSP 90-beta isoform X1 [Homo sapiens]; chaperone protein HSP90 beta [Homo sapiens]; unnamed protein product [Homo sapiens]; heat shock protein HSP 90-beta isoform c [Homo sapiens]; heat shock protein HSP 90-beta isoform b [Homo sapiens]; heat shock protein HSP 90-beta isoform a [Homo sapiens]; heat shock protein HSP 90-beta isoform a [Homo sapiens]; heat shock protei…	gi|530381931		heat shock protein HSP 90-beta isoform X1 [Homo sapiens]	YHTSQSGDEMTSLSEYVSR	29.89	2193.04	0.580604	8.24379	8.71068	1.05664
302	16	1267.73	8.83915	0.181908	-1.92603	0.339527	0.0246424	0.0246424	gi|375151597; gi|223890243; gi|18152783; gi|119593147; gi|119593145; gi|119593144; gi|119593143; gi|119586179; gi|48735355; gi|42542826; gi|20070801; gi|15680000; gi|13097177; gi|86278717; gi|86278715; gi|86278713; gi|86278711; gi|86278709; gi|86278707; gi|86278705; gi|86278703; gi|86278701; gi|86278699; gi|86278697; gi|86278695; gi|86278693; gi|86278691; gi|1203971; gi|402827; gi|190814; gi|1892…	60S ribosomal protein L10 isoform c [Homo sapiens]; 60S ribosomal protein L10 isoform a [Homo sapiens]; 60S ribosomal protein L10-like [Homo sapiens]; ribosomal protein L10, isoform CRA_e [Homo sapiens]; ribosomal protein L10, isoform CRA_b [Homo sapiens]; ribosomal protein L10, isoform CRA_c [Homo sapiens]; ribosomal protein L10, isoform CRA_b [Homo sapiens]; ribosomal protein L10-like [Homo sap…	gi|375151597	Gene regulation	60S ribosomal protein L10 isoform c [Homo sapiens]	VHIGQVIMSIR	8.3	1268.73	0.663102	5.56508	5.88779	1.05799
526	16	1248.55	8.73204	0.190904	-1.46702	0.417987	0.0254352	0.0254352	gi|157384158; gi|151946807; gi|148733192; gi|148733138	ubiquitously transcribed tetratricopeptide repeat protein Y-linked transcript variant 166 [Homo sapiens]; ubiquitously transcribed tetratricopeptide repeat protein Y-linked transcript variant 95 [Homo sapiens]; ubiquitously transcribed tetratricopeptide repeat protein Y-linked transcript variant 19 [Homo sapiens]; ubiquitously transcribed tetratricopeptide repeat protein Y-linked transcript varia…	gi|157384158	Gene regulation	ubiquitously transcribed tetratricopeptide repeat protein Y-linked transcript variant 166 [Homo sapiens]	EALGGMXSR	12.92	1249.56	0.566464	8.27268	8.75688	1.05853
102	16	2210.08	9.75495	0.041994	-2.44665	0.257301	0.0219752	0.0219752	gi|300360580; gi|395398427	inactive caspase-12 [Homo sapiens]; RecName: Full=Inactive caspase-12; Short=CASP-12	gi|300360580	Apoptosis	inactive caspase-12 [Homo sapiens]	AGADTHGRLLQGNICNDAVTK	24.75	2211.09	0.0321864	8.55863	9.08005	1.06092
1456	16	1133.73	8.76885	0.571877	-1.61665	0.380587	0.021235	0.021235	gi|40044566	unnamed protein product [Homo sapiens]	gi|40044566	Unknown	unnamed protein product [Homo sapiens]	APXPSRLPGPR	14.29	1134.73	0.708888	8.03709	8.52684	1.06094
50	16	1788.68	9.62634	0.313041	-5.59806	0.0259797	3.08585e-06	3.08585e-06	gi|444733325	alternative protein SPRED1 [Homo sapiens]	gi|444733325		alternative protein SPRED1 [Homo sapiens]	KMLGENVRMLQTLLK	11.88	1789.69	0.820851	6.08609	6.46907	1.06293
4569	16	502.663	8.25686	0.272402	-3.90209	0.26433	0.0285212	0.0285212	gi|119619489; gi|3688092	hCG1811351 [Homo sapiens]; fos39347_1 [Homo sapiens]	gi|119619489	Unknown	hCG1811351 [Homo sapiens]	ASGIR	13.85	503.67	0.278327	5.29468	5.62915	1.06317
181	16	1070.61	8.13539	0.154466	-1.33627	0.444653	0.0249595	0.0249595	gi|530374012; gi|530374010; gi|530374008; gi|165377137; gi|119599879	PREDICTED: poly [ADP-ribose] polymerase 15 isoform X3 [Homo sapiens]; PREDICTED: poly [ADP-ribose] polymerase 15 isoform X2 [Homo sapiens]; PREDICTED: poly [ADP-ribose] polymerase 15 isoform X1 [Homo sapiens]; poly [ADP-ribose] polymerase 15 isoform 1 [Homo sapiens]; poly (ADP-ribose) polymerase family, member 15, isoform CRA_a [Homo sapiens]	gi|530374012		poly [ADP-ribose] polymerase 15 isoform X3 [Homo sapiens]	EAGSVLPAGNR	6.98	1071.62	0.227757	9.2006	9.79366	1.06446
197	16	1620.88	8.59689	0.163978	-1.37369	0.477279	0.0780059	0.0780059	gi|122937199; gi|119577764; gi|46255747; gi|21757207; gi|205829293	probable protein phosphatase 1N [Homo sapiens]; hypothetical protein FLJ40125 [Homo sapiens]; FLJ40125 protein [Homo sapiens]; unnamed protein product [Homo sapiens]; RecName: Full=Probable protein phosphatase 1N	gi|122937199		probable protein phosphatase 1N [Homo sapiens]	AGAVAFSTEDHRPLRPR	14.07	1621.88	0.0097167	9.6232	10.2441	1.06452
12	16	1315.77	10.9733	0.0388388	-2.26088	0.301707	0.0293704	0.0293704	gi|578839320; gi|578825754; gi|578825752; gi|578825750; gi|578800215; gi|530433710; gi|189065461; gi|189065420; gi|158258675; gi|62088634; gi|117190254; gi|117190192; gi|117190174; gi|117189975; gi|61966711; gi|282396082; gi|226052117; gi|119631287; gi|119631286; gi|119592158; gi|119586804; gi|119586803; gi|119586802; gi|119586801; gi|119586800; gi|119586799; gi|119586798; gi|119586797; gi|119586…	PREDICTED: heterogeneous nuclear ribonucleoprotein C-like 1-like [Homo sapiens]; PREDICTED: heterogeneous nuclear ribonucleoproteins C1/C2 isoform X3 [Homo sapiens]; PREDICTED: heterogeneous nuclear ribonucleoproteins C1/C2 isoform X2 [Homo sapiens]; PREDICTED: heterogeneous nuclear ribonucleoproteins C1/C2 isoform X1 [Homo sapiens]; PREDICTED: heterogeneous nuclear ribonucleoprotein C-like 1-lik…	gi|578839320		heterogeneous nuclear ribonucleoprotein C-like 1-like [Homo sapiens]	VFIGNLNTLVVK	61.28	1316.78	0.0277589	9.1004	9.70793	1.06676
53	16	1113.63	8.71973	0.031104	0.64703	1.58331	0.0014905	0.0014905	gi|397140058; gi|119623737; gi|21757934; gi|205371743	PREDICTED: putative uncharacterized protein C6orf214-like [Homo sapiens]; hCG2038200 [Homo sapiens]; unnamed protein product [Homo sapiens]; RecName: Full=Putative uncharacterized protein C6orf214	gi|119623737	Unknown	hCG2038200 [Homo sapiens]	AVVSLKAPSSR	19.69	1114.63	0.435204	7.35313	7.84879	1.06741
319	16	1210.94	8.84467	0.169897	-1.90074	0.388184	0.0498135	0.0498135	gi|189053217; gi|32189392; gi|32455266; gi|32455264; gi|320461711; gi|4505591; gi|194739613; gi|119627387; gi|119627386; gi|119627385; gi|119627384; gi|119627383; gi|119627382; gi|119627381; gi|119627380; gi|119604715; gi|24659879; gi|18204954; gi|13937907; gi|12804327; gi|12653365; gi|440308; gi|77744389; gi|54696346; gi|49456535; gi|47496659; gi|47115241; gi|197692477; gi|197692225; gi|19437597…	unnamed protein product [Homo sapiens]; peroxiredoxin-2 [Homo sapiens]; peroxiredoxin-1 [Homo sapiens]; peroxiredoxin-1 [Homo sapiens]; peroxiredoxin-1 [Homo sapiens]; peroxiredoxin-1 [Homo sapiens]; epididymis secretory sperm binding protein Li 2a [Homo sapiens]; peroxiredoxin 1, isoform CRA_a [Homo sapiens]; peroxiredoxin 1, isoform CRA_a [Homo sapiens]; peroxiredoxin 1, isoform CRA_a [Homo sap…	gi|32189392		peroxiredoxin-2 [Homo sapiens]	QITVNDLPVGR	59.07	1211.95	0.688309	6.09205	6.51181	1.0689
83	16	1109.15	9.44987	0.0835962	-1.22515	0.47749	0.0329205	0.0329205	gi|578832644; gi|291621677; gi|261385299; gi|51476426; gi|205831170	PREDICTED: uncharacterized protein C18orf63 isoform X1 [Homo sapiens]; uncharacterized protein C18orf63 [Homo sapiens]; unnamed protein product [Homo sapiens]; hypothetical protein [Homo sapiens]; RecName: Full=Uncharacterized protein C18orf63	gi|578832644	Gene regulation	uncharacterized protein C18orf63 isoform X1 [Homo sapiens]	SAVDFQMKGK	10.48	1110.16	0.519947	4.80202	5.13323	1.06897
4209	16	862.064	7.85274	0.433998	5.80787	95.57	0.00229039	0.00229039	gi|119571910	hCG1988865 [Homo sapiens]	gi|119571910	Unknown	hCG1988865 [Homo sapiens]	SSEAASRR	14.13	863.071	0.639168	6.94204	7.42574	1.06968
680	16	1444.3	9.90139	0.426715	-2.29435	0.248782	0.00437935	0.00437935	gi|189069151; gi|161702986; gi|21614499; gi|119568032; gi|119568031; gi|46249758; gi|15530243; gi|221045450; gi|221042722; gi|221041492; gi|7328175; gi|125987826; gi|11276938	unnamed protein product [Homo sapiens]; ezrin [Homo sapiens]; ezrin [Homo sapiens]; villin 2 (ezrin), isoform CRA_a [Homo sapiens]; villin 2 (ezrin), isoform CRA_a [Homo sapiens]; Ezrin [Homo sapiens]; Ezrin [Homo sapiens]; unnamed protein product [Homo sapiens]; unnamed protein product [Homo sapiens]; unnamed protein product [Homo sapiens]; hypothetical protein [Homo sapiens]; RecName: Full=Ezri…	gi|161702986		ezrin [Homo sapiens]	QLLTLSSELSQAR	27.07	1445.3	0.719693	6.94081	7.42768	1.07015
324	16	926.432	8.45307	0.465254	-3.97549	0.193603	0.0113565	0.0113565	gi|34531181	unnamed protein product [Homo sapiens]	gi|34531181	Unknown	unnamed protein product [Homo sapiens]	TPAEGLALR	15.33	927.44	0.242065	9.19296	9.84478	1.0709
3711	16	1518.7	7.72159	0.201196	-1.14753	0.476308	0.00576252	0.00576252	gi|110578649; gi|119626956; gi|21444070; gi|21444068; gi|10047211; gi|158563905	VWFA and cache domain-containing protein 1 [Homo sapiens]; cache domain containing 1 [Homo sapiens]; unnamed protein product [Homo sapiens]; unnamed protein product [Homo sapiens]; KIAA1573 protein [Homo sapiens]; RecName: Full=VWFA and cache domain-containing protein 1; Short=Cache domain-containing protein 1; Flags: Precursor	gi|110578649	Transport	VWFA and cache domain-containing protein 1 [Homo sapiens]	LSTTVNSRAFNPGR	17.88	1519.71	0.00186547	6.76622	7.26158	1.07321
2795	14	619.327	9.74096	0.390012	-1.3181	0.437996	0.0115083	0.0115083	gi|481046842; gi|481046800; gi|481046296; gi|472836790; gi|410063518; gi|523500821; gi|381267916; gi|57903967; gi|119581857; gi|385252893; gi|373445983; gi|305656526; gi|305656470; gi|305656246; gi|305656190; gi|305656134; gi|305656092; gi|305656078; gi|305655980; gi|305655966; gi|305655938; gi|305655868; gi|151329347; gi|269996161; gi|83266230; gi|171453598; gi|156457824; gi|156457796; gi|710123…	unnamed protein product [Homo sapiens]	gi|481046842	Unknown	unnamed protein product [Homo sapiens]	MTPTR	7.08	620.334	0.0244472	5.99492	6.43489	1.07339
893	16	1703.24	7.77164	0.585964	-0.813269	0.598657	0.0350938	0.0350938	gi|19575587; gi|18855309	unnamed protein product [Homo sapiens]; unnamed protein product [Homo sapiens]	gi|19575587	Unknown	unnamed protein product [Homo sapiens]	KVLSGGSSQQMGEARR	14.59	1704.25	1.48835	8.91048	9.59071	1.07634
1867	16	854.494	11.1316	0.062633	-6.07192	0.0178554	4.81311e-08	4.81311e-08	gi|632976	immunoglobulin heavy chain, partial [Homo sapiens]	gi|632976	Immune system	immunoglobulin heavy chain, partial [Homo sapiens]	GSATYAER	14.31	855.501	1.17415e-13	1.16669	1.25733	1.07769
11	16	712.408	9.62854	0.0230112	-1.70138	0.361991	0.0149027	0.0149027	gi|40042654	unnamed protein product [Homo sapiens]	gi|40042654	Unknown	unnamed protein product [Homo sapiens]	MXLAAR	25.9	713.416	0.0114411	6.00571	6.48599	1.07997
643	16	936.539	9.32713	0.318003	2.28937	5.47219	0.000702129	0.000702129	gi|62988860; gi|55956788; gi|119591369; gi|119591368; gi|119591367; gi|189306; gi|193788267; gi|193785526; gi|34534595; gi|21750187; gi|40031214; gi|90110781; gi|295789217	unknown [Homo sapiens]; nucleolin [Homo sapiens]; nucleolin, isoform CRA_b [Homo sapiens]; nucleolin, isoform CRA_c [Homo sapiens]; nucleolin, isoform CRA_b [Homo sapiens]; nucleolin [Homo sapiens]; unnamed protein product [Homo sapiens]; unnamed protein product [Homo sapiens]; unnamed protein product [Homo sapiens]; unnamed protein product [Homo sapiens]; unnamed protein product [Homo sapiens]; …	gi|55956788		nucleolin [Homo sapiens]	TGISDVFAK	15.96	937.546	0.261904	6.75802	7.30409	1.0808
145	16	1002.69	10.1686	0.0778191	-1.19998	0.492509	0.0479393	0.0479393	gi|100913206; gi|119611544; gi|119611543; gi|187952519; gi|307383; gi|1806048; gi|193788434; gi|116241330; gi|1082769	ATP-dependent RNA helicase A [Homo sapiens]; DEAH (Asp-Glu-Ala-His) box polypeptide 9, isoform CRA_b [Homo sapiens]; DEAH (Asp-Glu-Ala-His) box polypeptide 9, isoform CRA_a [Homo sapiens]; DEAH (Asp-Glu-Ala-His) box polypeptide 9 [Homo sapiens]; RNA helicase A [Homo sapiens]; nuclear DNA helicase II [Homo sapiens]; unnamed protein product [Homo sapiens]; RecName: Full=ATP-dependent RNA helicase A…	gi|100913206		ATP-dependent RNA helicase A [Homo sapiens]	LGGIGQFLAK	31.19	1003.7	0.48911	7.09811	7.67195	1.08084
736	15	2008.52	11.1844	0.390238	-1.74709	0.368111	0.0398282	0.0398282	gi|61680545	Chain A, Structural Basis For Recruitment Of Ubc12 By An E2-Binding Domain In Nedd8's E1	gi|61680545		Chain A, Structural Basis For Recruitment Of Ubc12 By An E2-Binding Domain In Nedd8's E1	SXRGGYIGSTYFERCLK	8.46	2009.53	1.08605	6.72683	7.28055	1.08231
3990	16	1352.02	9.41507	0.299647	-3.06928	0.206794	0.0191853	0.0191853	gi|578818493; gi|578818488; gi|578818486; gi|578818484; gi|578818482; gi|578818479; gi|578818477; gi|578818475; gi|530392331; gi|530392329; gi|530392327; gi|530392323; gi|530392321; gi|530392319; gi|530392315; gi|296278259; gi|296278257; gi|296278265; gi|296278263; gi|296278261; gi|296278206; gi|296278204; gi|296278202; gi|296278200; gi|296278198; gi|21361831; gi|119606340; gi|119606339; gi|11960…	PREDICTED: partitioning defective 3 homolog isoform X18 [Homo sapiens]; PREDICTED: partitioning defective 3 homolog isoform X17 [Homo sapiens]; PREDICTED: partitioning defective 3 homolog isoform X16 [Homo sapiens]; PREDICTED: partitioning defective 3 homolog isoform X15 [Homo sapiens]; PREDICTED: partitioning defective 3 homolog isoform X14 [Homo sapiens]; PREDICTED: partitioning defective 3 hom…	gi|578818493		partitioning defective 3 homolog isoform X18 [Homo sapiens]	KGTEGLGFSITSR	6.25	1353.02	0.585395	3.6092	3.90713	1.08255
1098	15	1215.64	7.63667	0.46032	1.17362	2.43443	0.0195226	0.0195226	gi|119602555; gi|50978455; gi|34530442; gi|14017967	hCG2040155 [Homo sapiens]; hypothetical protein [Homo sapiens]; unnamed protein product [Homo sapiens]; KIAA1875 protein [Homo sapiens]	gi|119602555	Unknown	hCG2040155 [Homo sapiens]	GPMPSRLCAGR	10.94	1216.64	0.588336	7.66542	8.30409	1.08332
2370	16	1136.85	9.01222	0.554527	-2.66451	0.266617	0.043754	0.043754	gi|4503483; gi|119589681; gi|119589680; gi|187953217; gi|116496673; gi|19353009; gi|181969; gi|38305346; gi|194391174; gi|31108; gi|31106; gi|60685056; gi|485601386; gi|119172	elongation factor 2 [Homo sapiens]; eukaryotic translation elongation factor 2, isoform CRA_a [Homo sapiens]; eukaryotic translation elongation factor 2, isoform CRA_a [Homo sapiens]; EEF2 protein [Homo sapiens]; EEF2 protein [Homo sapiens]; Similar to Elongation factor 2b, partial [Homo sapiens]; elongation factor 2, partial [Homo sapiens]; antigen MLAA-42 [Homo sapiens]; unnamed protein product…	gi|4503483	Biosynthesis/Metabolism	elongation factor 2 [Homo sapiens]	YEWDVAEAR	25.35	1137.86	0.373055	7.76628	8.4381	1.08651
2606	14	1263.75	8.95785	0.362087	-2.12066	0.244286	0.000190625	0.000190625	gi|47678583; gi|158256650; gi|12667788; gi|119580502; gi|119580500; gi|553596; gi|53791227; gi|311643729; gi|29436380; gi|30268331; gi|194388398; gi|166788562; gi|6166599	MYH9 [Homo sapiens]; unnamed protein product [Homo sapiens]; myosin-9 [Homo sapiens]; myosin, heavy polypeptide 9, non-muscle, isoform CRA_a [Homo sapiens]; myosin, heavy polypeptide 9, non-muscle, isoform CRA_a [Homo sapiens]; cellular myosin heavy chain, partial [Homo sapiens]; non-muscle myosin heavy polypeptide 9 [Homo sapiens]; unnamed protein product [Homo sapiens]; MYH9 protein [Homo sapie…	gi|47678583		MYH9 [Homo sapiens]	VVFQEFR	51.27	1264.76	0.801905	7.81197	8.49682	1.08767
269	16	1572.98	7.51052	0.120936	-1.39085	0.430458	0.0225252	0.0225252	gi|525507390; gi|119602582; gi|6808254; gi|37196760	epiplakin [Homo sapiens]; epiplakin 1 [Homo sapiens]; hypothetical protein [Homo sapiens]; epiplakin [Homo sapiens]	gi|525507390		epiplakin [Homo sapiens]	EGQGEGETQEAAAAAR	5.56	1573.99	615353815706	7.73985	8.4189	1.08773
5064	16	1597.97	7.56621	0.137181	-1.38305	0.411429	0.00671552	0.00671552	gi|221045458; gi|194387746; gi|194375057; gi|193783537; gi|284055240; gi|284055245; gi|284055242; gi|21361649; gi|119625745; gi|119625744; gi|21594209; gi|37183090; gi|7020152; gi|10039439; gi|74752794	unnamed protein product [Homo sapiens]; unnamed protein product [Homo sapiens]; unnamed protein product [Homo sapiens]; unnamed protein product [Homo sapiens]; glycerophosphoinositol inositolphosphodiesterase GDPD2 isoform 3 [Homo sapiens]; glycerophosphoinositol inositolphosphodiesterase GDPD2 isoform 3 [Homo sapiens]; glycerophosphoinositol inositolphosphodiesterase GDPD2 isoform 1 [Homo sapien…	gi|284055240	Biosynthesis/Metabolism	glycerophosphoinositol inositolphosphodiesterase GDPD2 isoform 3 [Homo sapiens]	GAPMLAPENTLMSLR	13.35	1598.98	0.662123	7.74354	8.43723	1.08958
318	16	926.891	8.2888	0.166579	-1.85685	0.321653	0.0125306	0.0125306	gi|119602089	hCG1785581, isoform CRA_b [Homo sapiens]	gi|119602089	Unknown	hCG1785581, isoform CRA_b [Homo sapiens]	AAEQQAGPR	16.19	927.898	0.700907	7.26082	7.91398	1.08996
8	16	660.486	11.0522	0.0214375	-0.574516	0.680117	0.00568556	0.00568556	gi|10434787; gi|40034801	unnamed protein product [Homo sapiens]; unnamed protein product [Homo sapiens]	gi|10434787	Unknown	unnamed protein product [Homo sapiens]	VVGSSGR	17.56	661.493	0.00767638	6.7948	7.40993	1.09053
2773	16	1092.11	8.43065	0.389146	-3.30358	0.205923	0.0278624	0.0278624	gi|215422338; gi|4885545; gi|119619426; gi|119619425; gi|16198533; gi|1088285; gi|194378030; gi|3183119; gi|67463899; gi|67463897; gi|67463893; gi|159795107; gi|159795106; gi|159795104; gi|159795103; gi|157835870; gi|1586302	pyruvate dehydrogenase kinase, isozyme 3 isoform 1 precursor [Homo sapiens]; pyruvate dehydrogenase kinase, isozyme 3 isoform 2 precursor [Homo sapiens]; pyruvate dehydrogenase kinase, isozyme 3, isoform CRA_b [Homo sapiens]; pyruvate dehydrogenase kinase, isozyme 3, isoform CRA_a [Homo sapiens]; Pyruvate dehydrogenase kinase, isozyme 3 [Homo sapiens]; pyruvate dehydrogenase kinase [Homo sapiens]…	gi|215422338	Biosynthesis/Metabolism	pyruvate dehydrogenase kinase, isozyme 3 isoform 1 precursor [Homo sapiens]	QPVPKQIER	11.12	1093.12	0.627581	8.25702	9.01148	1.09137
1259	16	1179.86	7.65334	0.289202	3.26618	18.685	0.023072	0.023072	gi|327200588; gi|327200587; gi|327200586; gi|327200585	Chain D, Crystal Structure Of The Hepn Domain From Human Sacsin; Chain C, Crystal Structure Of The Hepn Domain From Human Sacsin; Chain B, Crystal Structure Of The Hepn Domain From Human Sacsin; Chain A, Crystal Structure Of The Hepn Domain From Human Sacsin	gi|327200588		Chain D, Crystal Structure Of The Hepn Domain From Human Sacsin	GSVGNPVEAR	7.05	1180.87	0.657507	7.14426	7.806	1.09263
470	16	1103.65	7.58726	0.243549	-1.14204	0.493634	0.0293001	0.0293001	gi|21708167	RBP7 protein, partial [Homo sapiens]	gi|21708167		RBP7 protein, partial [Homo sapiens]	QLRGLHAGPR	14.44	1104.65	0.936812	9.23964	10.0966	1.09275
33	16	678.5	11.046	0.0254951	-0.723149	0.617116	0.00363622	0.00363622	gi|578802195; gi|530366780; gi|194389994; gi|193784727; gi|62953123; gi|25777742; gi|119577949; gi|119577948; gi|119577947; gi|39645706; gi|34366100; gi|74749095	PREDICTED: piggyBac transposable element-derived protein 2 isoform X3 [Homo sapiens]; PREDICTED: piggyBac transposable element-derived protein 2 isoform X1 [Homo sapiens]; unnamed protein product [Homo sapiens]; unnamed protein product [Homo sapiens]; piggyBac transposable element-derived protein 2 isoform b [Homo sapiens]; piggyBac transposable element-derived protein 2 isoform a [Homo sapiens];…	gi|578802195		piggyBac transposable element-derived protein 2 isoform X3 [Homo sapiens]	VFTSVK	14.93	679.507	0.013264	10.1044	11.062	1.09477
1365	16	1358.92	11.9957	0.448865	-3.0355	0.231493	0.0436741	0.0436741	gi|189065421; gi|156523968; gi|119590191; gi|119590190; gi|119590189; gi|22902366; gi|311875456; gi|190267; gi|190167; gi|116283598; gi|33878477; gi|15593004; gi|21693601; gi|178190; gi|194382466; gi|12540179; gi|12310801; gi|130781; gi|159163914	unnamed protein product [Homo sapiens]; poly [ADP-ribose] polymerase 1 [Homo sapiens]; poly (ADP-ribose) polymerase family, member 1, isoform CRA_b [Homo sapiens]; poly (ADP-ribose) polymerase family, member 1, isoform CRA_a [Homo sapiens]; poly (ADP-ribose) polymerase family, member 1, isoform CRA_a [Homo sapiens]; Poly (ADP-ribose) polymerase 1 [Homo sapiens]; unnamed protein product [Homo sapi…	gi|156523968		poly [ADP-ribose] polymerase 1 [Homo sapiens]	GDEVDGVDEVAKK	5.3	1359.92	0.324547	4.9612	5.44142	1.09679
543	15	990.269	9.39839	0.418589	-3.32529	0.122014	0.000416014	0.000416014	gi|189065242; gi|189064342; gi|189055163; gi|189053281; gi|4504307; gi|28173560; gi|77539758; gi|11415030; gi|4504323; gi|4504321; gi|4504317; gi|4504315; gi|4504313; gi|4504311; gi|4504309; gi|4504305; gi|4504303; gi|4504301; gi|119623526; gi|119623517; gi|119623516; gi|119623491; gi|119616731; gi|119575960; gi|119575959; gi|119575953; gi|119575948; gi|119575942; gi|119575932; gi|119575914; gi|1…	unnamed protein product [Homo sapiens]; unnamed protein product [Homo sapiens]; unnamed protein product [Homo sapiens]; unnamed protein product [Homo sapiens]; histone H4 [Homo sapiens]; histone H4 [Homo sapiens]; histone H4 [Homo sapiens]; histone H4 [Homo sapiens]; histone H4 [Homo sapiens]; histone H4 [Homo sapiens]; histone H4 [Homo sapiens]; histone H4 [Homo sapiens]; histone H4 [Homo sapien…	gi|4504307	Gene regulation	histone H4 [Homo sapiens]	VFLENVIR	34.74	991.276	0.655006	5.9571	6.53387	1.09682
1686	16	1016.19	8.31895	0.360401	2.97779	11.3963	0.0327611	0.0327611	gi|530365306; gi|56118310; gi|550555871; gi|119611984; gi|12654011; gi|48146795; gi|12053624; gi|194390772; gi|10437591; gi|22090467; gi|13631947	PREDICTED: nuclear ubiquitous casein and cyclin-dependent kinase substrate 1 isoform X1 [Homo sapiens]; nuclear ubiquitous casein and cyclin-dependent kinase substrate 1 [Homo sapiens]; unnamed protein product [Homo sapiens]; nuclear casein kinase and cyclin-dependent kinase substrate 1, isoform CRA_a [Homo sapiens]; Nuclear casein kinase and cyclin-dependent kinase substrate 1 [Homo sapiens]; NU…	gi|530365306		nuclear ubiquitous casein and cyclin-dependent kinase substrate 1 isoform X1 [Homo sapiens]	SSPREAKNK	15.84	1017.2	0.650329	8.53041	9.36465	1.0978
314	16	989.503	12.4539	0.250011	-3.26207	0.159255	0.00652994	0.00652994	gi|578839345; gi|578839343; gi|578839341; gi|578839339; gi|578834124; gi|578834122; gi|578834120; gi|578834118; gi|578834116; gi|578802112; gi|530403240; gi|530365923; gi|530365919; gi|530365917; gi|189054412; gi|189054393; gi|339895853; gi|4502023; gi|62241015; gi|62241013; gi|62241011; gi|32307163; gi|4885549; gi|576060886; gi|339895855; gi|332078559; gi|440502989; gi|119577347; gi|119577345; g…	PREDICTED: RAC-gamma serine/threonine-protein kinase isoform X4 [Homo sapiens]; PREDICTED: RAC-gamma serine/threonine-protein kinase isoform X3 [Homo sapiens]; PREDICTED: RAC-gamma serine/threonine-protein kinase isoform X2 [Homo sapiens]; PREDICTED: RAC-gamma serine/threonine-protein kinase isoform X1 [Homo sapiens]; PREDICTED: RAC-beta serine/threonine-protein kinase isoform X5 [Homo sapiens]; …	gi|578839345		RAC-gamma serine/threonine-protein kinase isoform X4 [Homo sapiens]	LENLMLDK	23.56	990.511	0.559074	4.23312	4.64866	1.09817
182	16	570.288	7.89715	0.247267	2.66401	8.17238	0.00536018	0.00536018	gi|527179624; gi|527179622	adenosine A1 receptor variant 1 [Homo sapiens]; adenosine A1 receptor variant 2 [Homo sapiens]	gi|527179624		adenosine A1 receptor variant 1 [Homo sapiens]	VVTPR	19.58	571.295	0.0827209	9.51193	10.4473	1.09834
147	16	1000.56	7.55236	0.0673863	-0.64813	0.661697	0.0453894	0.0453894	gi|40040872	unnamed protein product [Homo sapiens]	gi|40040872	Unknown	unnamed protein product [Homo sapiens]	MAAAXVQGGR	12.18	1001.57	0.439087	9.01723	9.90708	1.09868
4578	15	1665.89	9.8842	0.0385619	-2.64475	0.236596	0.024631	0.024631	gi|472846	N-methyl-D-aspartate receptor subunit, partial [Homo sapiens]	gi|472846		N-methyl-D-aspartate receptor subunit, partial [Homo sapiens]	DGVTGRVEFNEDGDR	19.47	1666.9	4.70708e-13	5.29245	5.82804	1.1012
89	16	1484.74	9.34761	0.0517752	-1.76537	0.348213	0.0177733	0.0177733	gi|62088648; gi|4507677; gi|240064981; gi|211947881; gi|119618130; gi|44890631; gi|15010550; gi|37261; gi|61656607; gi|194373841; gi|194379798; gi|96774648; gi|119360	tumor rejection antigen (gp96) 1 variant [Homo sapiens]; endoplasmin precursor [Homo sapiens]; epididymis secretory sperm binding protein Li 125m [Homo sapiens]; epididymis luminal protein 35 [Homo sapiens]; heat shock protein 90kDa beta (Grp94), member 1, isoform CRA_b [Homo sapiens]; Heat shock protein 90kDa beta (Grp94), member 1 [Homo sapiens]; heat shock protein gp96 precursor [Homo sapiens]…	gi|62088648	Protein folding	tumor rejection antigen (gp96) 1 variant [Homo sapiens]	GVVDSDDLPLNVSR	91.84	1485.75	0.0242048	7.50928	8.27118	1.10146
3416	12	761.373	9.71293	0.623795	-2.04373	0.263917	0.00186325	0.00186325	gi|222831595; gi|119625211; gi|23958712; gi|18088288; gi|50959706; gi|62897929; gi|10439166; gi|7019867; gi|54304498; gi|296439377	probable ATP-dependent RNA helicase DDX60 [Homo sapiens]; hypothetical protein FLJ20035, isoform CRA_a [Homo sapiens]; DEAD (Asp-Glu-Ala-Asp) box polypeptide 60 [Homo sapiens]; DDX60 protein [Homo sapiens]; DDX60 protein [Homo sapiens]; Hypothetical protein FLJ20035 variant [Homo sapiens]; unnamed protein product [Homo sapiens]; unnamed protein product [Homo sapiens]; unnamed protein product [Hom…	gi|222831595		probable ATP-dependent RNA helicase DDX60 [Homo sapiens]	SISVSLR	3.19	762.38	0.0149711	7.25304	7.995	1.1023
166	16	1428.74	9.11104	0.0505986	-1.89004	0.356145	0.0336798	0.0336798	gi|578834952; gi|530417304; gi|530417302; gi|12025678; gi|194097352; gi|4501891; gi|194097350; gi|119577215; gi|119577214; gi|119577213; gi|119601382; gi|119601381; gi|119601380; gi|119601377; gi|33874637; gi|16041771; gi|13477151; gi|13097756; gi|295393786; gi|3157976; gi|178052; gi|30583253; gi|221042248; gi|221040644; gi|212293358; gi|194379168; gi|194377286; gi|193783680; gi|190144484; gi|119…	PREDICTED: alpha-actinin-4 isoform X3 [Homo sapiens]; PREDICTED: alpha-actinin-4 isoform X2 [Homo sapiens]; PREDICTED: alpha-actinin-4 isoform X1 [Homo sapiens]; alpha-actinin-4 [Homo sapiens]; alpha-actinin-1 isoform c [Homo sapiens]; alpha-actinin-1 isoform b [Homo sapiens]; alpha-actinin-1 isoform a [Homo sapiens]; actinin, alpha 4, isoform CRA_c [Homo sapiens]; actinin, alpha 4, isoform CRA_b…	gi|578834952	Transprot	alpha-actinin-4 isoform X3 [Homo sapiens]	TINEVENQILTR	80.36	1429.74	0.0215232	8.09831	8.927	1.10233
1223	16	1031.18	8.52054	0.440761	3.75389	14.4739	3.55514e-07	3.55514e-07	gi|4507947; gi|119627912; gi|119627911; gi|16741793; gi|13278750; gi|12804961; gi|311461894; gi|300652218; gi|300645043; gi|300564799; gi|300547157; gi|2665519; gi|259697499; gi|259470068; gi|259446757; gi|259436284; gi|193785013; gi|62898948; gi|13638438; gi|31615711; gi|31615710; gi|31615709; gi|31615708	tyrosine--tRNA ligase, cytoplasmic [Homo sapiens]; tyrosyl-tRNA synthetase, isoform CRA_a [Homo sapiens]; tyrosyl-tRNA synthetase, isoform CRA_a [Homo sapiens]; Tyrosyl-tRNA synthetase [Homo sapiens]; Tyrosyl-tRNA synthetase [Homo sapiens]; Tyrosyl-tRNA synthetase [Homo sapiens]; unnamed protein product [Homo sapiens]; unnamed protein product [Homo sapiens]; unnamed protein product [Homo sapiens]…	gi|4507947	Biosynthesis/Metabolism	tyrosine--tRNA ligase, cytoplasmic [Homo sapiens]	IDVGEAEPR	23.94	1032.19	0.846755	8.55316	9.43153	1.1027
124	16	1066.21	10.0592	0.084959	-1.98002	0.295434	0.010011	0.010011	gi|189065396; gi|6005942; gi|209402842; gi|209402826; gi|119578808; gi|119578807; gi|111305821; gi|83405636; gi|5410290; gi|2984586; gi|52745386; gi|6094447; gi|557804994; gi|557804993; gi|557804992; gi|557804991; gi|557804990; gi|557804989; gi|557804988; gi|557804987; gi|557804986; gi|557804985; gi|557804984; gi|557804983; gi|557804982; gi|557804981; gi|557804980; gi|557804979; gi|557804978; gi|…	unnamed protein product [Homo sapiens]; transitional endoplasmic reticulum ATPase [Homo sapiens]; epididymis secretory protein Li 70 [Homo sapiens]; epididymis luminal protein 220 [Homo sapiens]; valosin-containing protein, isoform CRA_b [Homo sapiens]; valosin-containing protein, isoform CRA_a [Homo sapiens]; Valosin-containing protein [Homo sapiens]; Valosin-containing protein [Homo sapiens]; t…	gi|6005942	Multiple function	transitional endoplasmic reticulum ATPase [Homo sapiens]	MDELQLFR	22.99	1067.22	0.579066	6.7221	7.42267	1.10422
805	15	1919.92	10.8568	0.557215	-2.23518	0.270131	0.0180596	0.0180596	gi|578805993; gi|530372330; gi|530372328; gi|530372326; gi|530372324; gi|530372322; gi|530372320; gi|530372318; gi|158254532; gi|62088966; gi|289577134; gi|6715600; gi|119584900; gi|119584899; gi|119584898; gi|1213484; gi|1173565; gi|11385652; gi|1236759; gi|12643718; gi|1589554; gi|1587352	PREDICTED: Golgin subfamily A member 4 isoform X8 [Homo sapiens]; PREDICTED: Golgin subfamily A member 4 isoform X7 [Homo sapiens]; PREDICTED: Golgin subfamily A member 4 isoform X6 [Homo sapiens]; PREDICTED: Golgin subfamily A member 4 isoform X5 [Homo sapiens]; PREDICTED: Golgin subfamily A member 4 isoform X4 [Homo sapiens]; PREDICTED: Golgin subfamily A member 4 isoform X3 [Homo sapiens]; PRE…	gi|578805993		Golgin subfamily A member 4 isoform X8 [Homo sapiens]	LEEELSVLKDQTDKMK	4.83	1920.92	0.0127721	5.5416	6.12085	1.10453
1392	16	670.35	10.0833	0.0829864	-1.59656	0.355554	0.00195887	0.00195887	gi|444299651; gi|444299649; gi|119612836; gi|119612835; gi|21280444; gi|18308012; gi|9716488; gi|21912964; gi|223590239	protein CASC5 isoform 2 [Homo sapiens]; protein CASC5 isoform 1 [Homo sapiens]; cancer susceptibility candidate 5, isoform CRA_b [Homo sapiens]; cancer susceptibility candidate 5, isoform CRA_a [Homo sapiens]; AF15q14 [Homo sapiens]; AF15q14 isoform 2 [Homo sapiens]; AF15q14 protein [Homo sapiens]; D40 [Homo sapiens]; RecName: Full=Protein CASC5; AltName: Full=ALL1-fused gene from chromosome 15q1…	gi|444299651		protein CASC5 isoform 2 [Homo sapiens]	KSVGGPK	7	671.357	0.0125661	4.63876	5.12481	1.10478
259	16	780.213	7.64604	0.13619	-1.63883	0.377345	0.0251919	0.0251919	gi|150170699; gi|119602267; gi|119602266; gi|19264156; gi|166788534; gi|20521808; gi|160014128	kinesin-like protein KIF26A [Homo sapiens]; hCG22909, isoform CRA_b [Homo sapiens]; hCG22909, isoform CRA_a [Homo sapiens]; Similar to DKFZP434N178 protein, partial [Homo sapiens]; KIF26A variant protein [Homo sapiens]; KIAA1236 protein [Homo sapiens]; RecName: Full=Kinesin-like protein KIF26A	gi|150170699		kinesin-like protein KIF26A [Homo sapiens]	ADHSVPR	8.81	781.22	0.40178	7.66231	8.47049	1.10547
2516	16	1000.27	7.6497	0.251882	3.50805	13.8722	0.0012055	0.0012055	gi|578833216; gi|578833214; gi|578833212; gi|578833210; gi|189069172; gi|5453690; gi|119604839; gi|119604838; gi|18044282; gi|12803097; gi|347444867; gi|49456315; gi|49168458; gi|1816452; gi|30851; gi|575891; gi|194377802; gi|1706473; gi|323714389; gi|323714388; gi|323714384; gi|323714383; gi|323714382; gi|323714381; gi|194319948	PREDICTED: dnaJ homolog subfamily B member 1 isoform X4 [Homo sapiens]; PREDICTED: dnaJ homolog subfamily B member 1 isoform X3 [Homo sapiens]; PREDICTED: dnaJ homolog subfamily B member 1 isoform X2 [Homo sapiens]; PREDICTED: dnaJ homolog subfamily B member 1 isoform X1 [Homo sapiens]; unnamed protein product [Homo sapiens]; dnaJ homolog subfamily B member 1 [Homo sapiens]; DnaJ (Hsp40) homolog,…	gi|578833216		dnaJ homolog subfamily B member 1 isoform X4 [Homo sapiens]	LNPDGKSIR	5.98	1001.28	0.529544	6.75417	7.47213	1.1063
1176	15	1113.48	7.74203	0.434903	-1.15939	0.483252	0.0156401	0.0156401	gi|198041768; gi|119571767; gi|30908853; gi|37182587; gi|34528471; gi|76059571; gi|28799187; gi|74759111; gi|60729628	leucine-rich repeat-containing protein 70 precursor [Homo sapiens]; hCG2045899 [Homo sapiens]; synleurin [Homo sapiens]; CGLQ1891 [Homo sapiens]; unnamed protein product [Homo sapiens]; unnamed protein product [Homo sapiens]; unnamed protein product [Homo sapiens]; RecName: Full=Leucine-rich repeat-containing protein 70; AltName: Full=Synleurin; Flags: Precursor; synleurin - human	gi|198041768		leucine-rich repeat-containing protein 70 precursor [Homo sapiens]	NSRIRNVTR	12.81	1114.49	0.948718	8.42505	9.32232	1.1065
123	16	1457.64	8.71046	0.0400852	-3.2779	0.129579	0.00025243	0.00025243	gi|355332859	Chain A, Structures And Interaction Analyses Of The Integrin Alpha-M Beta-2 Cytoplasmic Tails	gi|355332859		Chain A, Structures And Interaction Analyses Of The Integrin Alpha-M Beta-2 Cytoplasmic Tails	DMMXEGGPPGAEPQ	13.64	1458.64	0.691643	7.7345	8.56232	1.10703
679	16	883.33	9.27385	0.418974	1.95494	4.51762	0.00600979	0.00600979	gi|389616163; gi|148612811; gi|119610429; gi|119610428; gi|119610427; gi|223460464; gi|219521674; gi|219518109; gi|40788175; gi|296452852	ubiquitin carboxyl-terminal hydrolase 43 isoform 2 [Homo sapiens]; ubiquitin carboxyl-terminal hydrolase 43 isoform 1 [Homo sapiens]; hCG57025, isoform CRA_c [Homo sapiens]; hCG57025, isoform CRA_b [Homo sapiens]; hCG57025, isoform CRA_a [Homo sapiens]; USP43 protein [Homo sapiens]; USP43 protein [Homo sapiens]; Ubiquitin specific peptidase 43 [Homo sapiens]; ubiquitin specific proteinase 43 [Hom…	gi|389616163	Regulation of proteolysis	ubiquitin carboxyl-terminal hydrolase 43 isoform 2 [Homo sapiens]	LGSHAGSTR	13.45	884.337	0.335835	6.35168	7.04569	1.10927
2818	14	1880.09	8.99524	0.491753	-6.68159	0.0331865	0.000746613	0.000746613	gi|46250445	SRPK2 protein [Homo sapiens]	gi|46250445	Gene regulation	SRPK2 protein [Homo sapiens]	SDPNKDMVVQLIDDFK	14.84	1881.1	0.255961	3.35255	3.72268	1.1104
2122	16	883.281	8.62247	0.452084	5.09016	103.189	0.0158324	0.0158324	gi|530404411; gi|530404409; gi|115334679; gi|115334677; gi|115334673; gi|119601138; gi|119601137; gi|119601136; gi|119601135; gi|119601134; gi|119601133; gi|13195767; gi|435776; gi|298684; gi|298682; gi|206729929; gi|374977465	PREDICTED: AT-rich interactive domain-containing protein 4A isoform X2 [Homo sapiens]; PREDICTED: AT-rich interactive domain-containing protein 4A isoform X1 [Homo sapiens]; AT-rich interactive domain-containing protein 4A isoform III [Homo sapiens]; AT-rich interactive domain-containing protein 4A isoform I [Homo sapiens]; AT-rich interactive domain-containing protein 4A isoform II [Homo sapiens…	gi|530404411		AT-rich interactive domain-containing protein 4A isoform X2 [Homo sapiens]	IIWPLDK	21.95	884.288	0.594466	5.52004	6.13166	1.1108
77	16	1786.76	9.44328	0.0663881	-2.31601	0.268578	0.0103849	0.0103849	gi|395759492; gi|578822169; gi|24234686; gi|5729877; gi|13676857; gi|209402726; gi|194739661; gi|119601271; gi|119601270; gi|119587945; gi|119587944; gi|119587943; gi|48257068; gi|23271312; gi|18043726; gi|16741727; gi|16740593; gi|12804655; gi|476705; gi|13273304; gi|4204880; gi|32879973; gi|194390750; gi|194384180; gi|193788318; gi|62896815; gi|32467; gi|92918931; gi|11526573; gi|1708307; gi|12…	Chain A, Crystal Structure Of A Heat Shock 70kda Protein 2 (Hspa2) From Homo Sapiens At 1.80 A Resolution; PREDICTED: heat shock cognate 71 kDa protein isoform X1 [Homo sapiens]; heat shock cognate 71 kDa protein isoform 2 [Homo sapiens]; heat shock cognate 71 kDa protein isoform 1 [Homo sapiens]; heat shock-related 70 kDa protein 2 [Homo sapiens]; epididymis secretory sperm binding protein Li 72…	gi|395759492		Chain A, Crystal Structure Of A Heat Shock 70kda Protein 2 (Hspa2) From Homo Sapiens At 1.80 A Resolution	IINEPTAAAIAYGLDKK	36.48	1787.77	0.412392	9.14535	10.1589	1.11082
1161	16	1183.44	8.01863	0.562034	-1.8455	0.319577	0.0083606	0.0083606	gi|83715985; gi|4758504; gi|3116434; gi|119613565; gi|119613564; gi|119613563; gi|14250516; gi|12653209; gi|2558754; gi|3219503; gi|3116436; gi|1778355; gi|20336350; gi|57210032; gi|57210031; gi|48145563; gi|12579244; gi|2492759; gi|49259082; gi|122921311; gi|122921310; gi|55670222; gi|55670221; gi|55670220; gi|55670219	3-hydroxyacyl-CoA dehydrogenase type-2 isoform 2 [Homo sapiens]; 3-hydroxyacyl-CoA dehydrogenase type-2 isoform 1 [Homo sapiens]; 17beta-hydroxysteroid dehydrogenase type 10/short chain L-3-hydroxyacyl-CoA dehydrogenase [Homo sapiens]; hydroxyacyl-Coenzyme A dehydrogenase, type II, isoform CRA_c [Homo sapiens]; hydroxyacyl-Coenzyme A dehydrogenase, type II, isoform CRA_b [Homo sapiens]; hydroxyac…	gi|83715985	Gene regulation	3-hydroxyacyl-CoA dehydrogenase type-2 isoform 2 [Homo sapiens]	GGIVGMTLPIAR	10.48	1184.44	0.693993	6.72173	7.47077	1.11144
43	16	2267.04	9.71107	0.0546657	-1.65359	0.361473	0.00841731	0.00841731	gi|343791837	anti-HIV-1 immunoglobulin heavy chain variable region, partial [Homo sapiens]	gi|343791837		anti-HIV-1 immunoglobulin heavy chain variable region, partial [Homo sapiens]	GTXIVVSSASTKGPSVLPHDLR	14.97	2268.05	0.240568	8.42426	9.36775	1.112
47	16	1332.85	9.29959	0.244981	-2.89125	0.148172	2.56931e-05	2.56931e-05	gi|119574967; gi|10440498	hCG1781322 [Homo sapiens]; FLJ00096 protein [Homo sapiens]	gi|119574967	Unknown	hCG1781322 [Homo sapiens]	SPREQEQR	9.37	1333.86	0.396983	6.01172	6.69932	1.11438
542	16	1553.07	7.47446	0.23258	1.41874	2.79683	0.000733416	0.000733416	gi|119622078	hCG1994437 [Homo sapiens]	gi|119622078	Unknown	hCG1994437 [Homo sapiens]	STGDSRGGRRAMER	13.9	1554.07	1.18942	9.14164	10.2048	1.1163
1082	15	877.054	12.8528	0.863741	-3.72812	0.139052	0.01856	0.01856	gi|578845630; gi|578796967	PREDICTED: golgin subfamily A member 6-like protein 2-like [Homo sapiens]; PREDICTED: golgin subfamily A member 6-like protein 2 [Homo sapiens]	gi|578845630		golgin subfamily A member 6-like protein 2-like [Homo sapiens]	MRGQEEK	2.92	878.061	0.404451	4.02871	4.49789	1.11646
398	16	1143.94	8.54216	0.233975	-1.34721	0.444503	0.0230339	0.0230339	gi|530427511; gi|530427509; gi|530427507; gi|530427505; gi|530427503; gi|530427501; gi|62089046; gi|157412270; gi|14141152; gi|119589329; gi|119589328; gi|119589327; gi|119589326; gi|119589325; gi|18044562; gi|13111793; gi|187281; gi|3126878; gi|16905456; gi|194374359; gi|1200089; gi|55977747; gi|159164267; gi|627551	PREDICTED: heterogeneous nuclear ribonucleoprotein M isoform X6 [Homo sapiens]; PREDICTED: heterogeneous nuclear ribonucleoprotein M isoform X5 [Homo sapiens]; PREDICTED: heterogeneous nuclear ribonucleoprotein M isoform X4 [Homo sapiens]; PREDICTED: heterogeneous nuclear ribonucleoprotein M isoform X3 [Homo sapiens]; PREDICTED: heterogeneous nuclear ribonucleoprotein M isoform X2 [Homo sapiens];…	gi|530427511		heterogeneous nuclear ribonucleoprotein M isoform X6 [Homo sapiens]	MDERALPK	16.85	1144.95	0.790331	7.74325	8.6531	1.1175
577	16	1047.88	7.85169	0.327142	-1.12236	0.486285	0.0074792	0.0074792	gi|62088648; gi|4507677; gi|240064981; gi|211947881; gi|119618130; gi|44890631; gi|15010550; gi|37261; gi|61656607; gi|194373841; gi|194379798; gi|96774648; gi|61104923; gi|119360	tumor rejection antigen (gp96) 1 variant [Homo sapiens]; endoplasmin precursor [Homo sapiens]; epididymis secretory sperm binding protein Li 125m [Homo sapiens]; epididymis luminal protein 35 [Homo sapiens]; heat shock protein 90kDa beta (Grp94), member 1, isoform CRA_b [Homo sapiens]; Heat shock protein 90kDa beta (Grp94), member 1 [Homo sapiens]; heat shock protein gp96 precursor [Homo sapiens]…	gi|62088648	Protein folding	tumor rejection antigen (gp96) 1 variant [Homo sapiens]	IYFMAGSSR	39.3	1048.89	0.940077	8.94957	10.0049	1.11792
460	15	586.233	7.56346	0.111632	-2.22568	0.244254	0.00260605	0.00260605	gi|578838107; gi|530433192; gi|530433190; gi|530376532; gi|530376530; gi|532164745; gi|532164741; gi|532164743; gi|288541299; gi|119613310; gi|119613309; gi|119571078; gi|38014253; gi|26251710; gi|158259123; gi|80747829; gi|209572736; gi|229462912	PREDICTED: PDZ domain-containing protein MAGIX isoform X6 [Homo sapiens]; PREDICTED: PDZ domain-containing protein MAGIX isoform X3 [Homo sapiens]; PREDICTED: PDZ domain-containing protein MAGIX isoform X2 [Homo sapiens]; PREDICTED: protein NOXP20 isoform X2 [Homo sapiens]; PREDICTED: protein NOXP20 isoform X1 [Homo sapiens]; PDZ domain-containing protein MAGIX isoform d [Homo sapiens]; PDZ domai…	gi|578838107		PDZ domain-containing protein MAGIX isoform X6 [Homo sapiens]	AGATLR	4.37	587.241	0.0306627	7.82946	8.75828	1.11863
1116	15	2353.87	11.1395	0.277219	-2.88768	0.205828	0.0381921	0.0381921	gi|444737823; gi|34526720	alternative protein SLC12A1 [Homo sapiens]; unnamed protein product [Homo sapiens]	gi|444737823		alternative protein SLC12A1 [Homo sapiens]	RTMRAVQLQMTILTHHIMK	8.42	2354.87	0.837809	7.06758	7.92701	1.1216
1123	16	1159.41	7.9742	0.297551	-2.05621	0.290324	0.00543805	0.00543805	gi|530381931; gi|9082289; gi|189053381; gi|431822408; gi|431822406; gi|431822403; gi|431822401; gi|20149594; gi|119624665; gi|119624663; gi|119624662; gi|46249928; gi|16876955; gi|15680260; gi|15215418; gi|13436257; gi|386786; gi|306891; gi|39644662; gi|34304590; gi|83699651; gi|6807647; gi|194386896; gi|194378142; gi|158254904; gi|10437873; gi|61104911; gi|11876616; gi|190359598; gi|17865718; gi…	PREDICTED: heat shock protein HSP 90-beta isoform X1 [Homo sapiens]; chaperone protein HSP90 beta [Homo sapiens]; unnamed protein product [Homo sapiens]; heat shock protein HSP 90-beta isoform c [Homo sapiens]; heat shock protein HSP 90-beta isoform b [Homo sapiens]; heat shock protein HSP 90-beta isoform a [Homo sapiens]; heat shock protein HSP 90-beta isoform a [Homo sapiens]; heat shock protei…	gi|530381931		heat shock protein HSP 90-beta isoform X1 [Homo sapiens]	SIYYITGESK	28.61	1160.42	0.597944	8.64268	9.6959	1.12186
1017	16	1645.37	8.26776	0.499911	-1.3983	0.436309	0.0470968	0.0470968	gi|578834756; gi|530417027; gi|11545920; gi|119572840; gi|119572839; gi|20381193; gi|11321325; gi|37182607; gi|59798472	PREDICTED: protein lin-7 homolog B isoform X3 [Homo sapiens]; PREDICTED: protein lin-7 homolog B isoform X1 [Homo sapiens]; protein lin-7 homolog B [Homo sapiens]; lin-7 homolog B (C. elegans), isoform CRA_b [Homo sapiens]; lin-7 homolog B (C. elegans), isoform CRA_a [Homo sapiens]; Lin-7 homolog B (C. elegans) [Homo sapiens]; Lin-7b [Homo sapiens]; LIN-7B [Homo sapiens]; RecName: Full=Protein li…	gi|578834756		protein lin-7 homolog B isoform X3 [Homo sapiens]	AAQGSVKLVVRYTPR	14.71	1646.38	0.950279	8.98148	10.0791	1.12221
1188	15	1874.87	13.2029	0.599904	-4.5475	0.146327	0.0161632	0.0161632	gi|578827087; gi|530405979; gi|530405975; gi|189053379; gi|332164781; gi|332164779; gi|332164777; gi|332164775; gi|33286422; gi|33286420; gi|33286418; gi|211947927; gi|119598296; gi|119598295; gi|119598294; gi|119598293; gi|119598292; gi|119598291; gi|119598290; gi|127796241; gi|127796139; gi|127795697; gi|63101262; gi|34782802; gi|31416989; gi|14043291; gi|338827; gi|189998; gi|298555788; gi|298…	PREDICTED: pyruvate kinase PKM isoform X4 [Homo sapiens]; PREDICTED: pyruvate kinase PKM isoform X3 [Homo sapiens]; PREDICTED: pyruvate kinase PKM isoform X1 [Homo sapiens]; unnamed protein product [Homo sapiens]; pyruvate kinase PKM isoform f [Homo sapiens]; pyruvate kinase PKM isoform e [Homo sapiens]; pyruvate kinase PKM isoform d [Homo sapiens]; pyruvate kinase PKM isoform c [Homo sapiens]; p…	gi|578827087		pyruvate kinase PKM isoform X4 [Homo sapiens]	FGVEQDVDMVFASFIR	92.48	1875.88	0.0308499	6.9615	7.81603	1.12275
756	16	1159.57	7.7339	0.486382	2.66398	7.98692	0.00417072	0.00417072	gi|586500320; gi|586500319	Chain B, Crystal Structure Of 14-3-3zeta In Complex With A 12-carbon-linker Cyclic Peptide Derived From Exos; Chain A, Crystal Structure Of 14-3-3zeta In Complex With A 12-carbon-linker Cyclic Peptide Derived From Exos	gi|586500320		Chain B, Crystal Structure Of 14-3-3zeta In Complex With A 12-carbon-linker Cyclic Peptide Derived From Exos	GMDKNELVQK	29.12	1160.57	0.612337	9.88305	11.1036	1.1235
3277	16	827.291	7.7452	0.133562	-1.64345	0.38075	0.0216966	0.0216966	gi|40979286	unnamed protein product [Homo sapiens]	gi|40979286	Unknown	unnamed protein product [Homo sapiens]	RSXLSPR	19.1	828.298	0.557827	7.30874	8.21393	1.12385
39	16	1283.67	9.31974	0.0398228	-1.32339	0.431419	0.0070379	0.0070379	gi|189053180; gi|158256466; gi|17158044; gi|119579047; gi|119579046; gi|119579045; gi|119579044; gi|119579041; gi|119579040; gi|119579039; gi|66267430; gi|48735349; gi|48735346; gi|34785048; gi|20381196; gi|15342049; gi|12653505; gi|12751055; gi|337516; gi|337514; gi|307393; gi|36148; gi|21104370; gi|485601414; gi|51338632	unnamed protein product [Homo sapiens]; unnamed protein product [Homo sapiens]; 40S ribosomal protein S6 [Homo sapiens]; ribosomal protein S6, isoform CRA_a [Homo sapiens]; ribosomal protein S6, isoform CRA_f [Homo sapiens]; ribosomal protein S6, isoform CRA_e [Homo sapiens]; ribosomal protein S6, isoform CRA_a [Homo sapiens]; ribosomal protein S6, isoform CRA_c [Homo sapiens]; ribosomal protein …	gi|17158044	Biosynthesis/Metabolism	40S ribosomal protein S6 [Homo sapiens]	DIPGLTDTTVPR	55.82	1284.68	0.0218988	7.31307	8.21967	1.12397
3784	16	1673.39	7.66573	0.160189	-2.01617	0.302764	0.0117115	0.0117115	gi|40042520	unnamed protein product [Homo sapiens]	gi|40042520	Unknown	unnamed protein product [Homo sapiens]	LKAQGEXSRKLEER	10.7	1674.4	0.775994	9.62509	10.8212	1.12427
4760	16	753.936	8.21681	0.626808	4.88519	52.5184	0.00344213	0.00344213	gi|578823360; gi|295821167; gi|295821165; gi|24432056; gi|33991475; gi|21961325; gi|194387864; gi|74728832	PREDICTED: sesquipedalian-1 isoform X1 [Homo sapiens]; sesquipedalian-1 isoform 2 [Homo sapiens]; sesquipedalian-1 isoform 1 [Homo sapiens]; sesquipedalian-1 isoform 2 [Homo sapiens]; FAM109A protein [Homo sapiens]; Family with sequence similarity 109, member A [Homo sapiens]; unnamed protein product [Homo sapiens]; RecName: Full=Sesquipedalian-1; Short=Ses1; AltName: Full=27 kDa inositol polypho…	gi|578823360	Transport	sesquipedalian-1 isoform X1 [Homo sapiens]	HAAYHR	14.78	754.943	0.479512	5.60959	6.30753	1.12442
12366	14	1296.69	9.65975	0.0884289	-1.73208	0.336296	0.00815317	0.00815317	gi|189055088; gi|158258124; gi|386642862; gi|386642860; gi|38202255; gi|119631209; gi|119631208; gi|56789234; gi|52632425; gi|33875537; gi|1464742; gi|194384006; gi|194374367; gi|193788250; gi|62897167; gi|60267755	unnamed protein product [Homo sapiens]; unnamed protein product [Homo sapiens]; threonine--tRNA ligase, cytoplasmic isoform 2 [Homo sapiens]; threonine--tRNA ligase, cytoplasmic isoform 1 [Homo sapiens]; threonine--tRNA ligase, cytoplasmic isoform 1 [Homo sapiens]; threonyl-tRNA synthetase, isoform CRA_b [Homo sapiens]; threonyl-tRNA synthetase, isoform CRA_a [Homo sapiens]; TARS protein, partial…	gi|386642862	Biosynthesis/Metabolism	threonine--tRNA ligase, cytoplasmic isoform 2 [Homo sapiens]	IYGISFPDPK	36.6	1297.7	2.35957e-13	7.60128	8.54758	1.12449
661	15	1437.97	9.20683	0.376971	-1.43931	0.927031	0.475353	0.475353	gi|161727520	T cell receptor beta variable 28 [Homo sapiens]	gi|161727520	Immune system	T cell receptor beta variable 28 [Homo sapiens]	QDPGLGVRLIYXSYDVK	15.39	1438.98	0.869766	9.6919	10.9034	1.125
88	16	946.328	7.47375	0.0811002	1.9801	4.12673	3.38616e-05	3.38616e-05	gi|34364816	hypothetical protein [Homo sapiens]	gi|34364816		hypothetical protein [Homo sapiens]	QETELNGR	21.9	947.335	0.339415	8.79651	9.89732	1.12514
6946	16	1401.66	7.64191	0.092006	-1.2986	0.451711	0.0287749	0.0287749	gi|578798565; gi|239735600; gi|119626924; gi|119626923; gi|76826850; gi|21758156; gi|89212870; gi|21336208; gi|146325745	PREDICTED: tctex1 domain-containing protein 1 isoform X1 [Homo sapiens]; tctex1 domain-containing protein 1 [Homo sapiens]; Tctex1 domain containing 1, isoform CRA_c [Homo sapiens]; Tctex1 domain containing 1, isoform CRA_b [Homo sapiens]; Tctex1 domain containing 1 [Homo sapiens]; unnamed protein product [Homo sapiens]; FLJ40873 [Homo sapiens]; unnamed protein product [Homo sapiens]; RecName: Fu…	gi|578798565	Transport	tctex1 domain-containing protein 1 isoform X1 [Homo sapiens]	HFPVVTVNHILK	21.79	1402.67	0.00653706	6.22674	7.01225	1.12615
871	12	2038.07	12.8144	0.0213944	-3.27245	0.161412	0.0309223	0.0309223	gi|578806532; gi|158259931; gi|384475521; gi|4507521; gi|205277463; gi|211947999; gi|119585686; gi|119585685; gi|31417921; gi|14602962; gi|1297297; gi|388891; gi|38013966; gi|14250367; gi|194381830; gi|194373793; gi|194373693; gi|193787540; gi|37267; gi|62898960; gi|312208043; gi|312208042; gi|1729976; gi|532138027; gi|532138026; gi|532138025; gi|532138024; gi|532138023; gi|532138022; gi|301598628	PREDICTED: transketolase isoform X1 [Homo sapiens]; unnamed protein product [Homo sapiens]; transketolase isoform 2 [Homo sapiens]; transketolase isoform 1 [Homo sapiens]; transketolase isoform 1 [Homo sapiens]; epididymis luminal protein 107 [Homo sapiens]; transketolase (Wernicke-Korsakoff syndrome), isoform CRA_a [Homo sapiens]; transketolase (Wernicke-Korsakoff syndrome), isoform CRA_a [Homo …	gi|578806532	Biosynthesis/Metabolism	transketolase isoform X1 [Homo sapiens]	NMAEQIIQEIYSQIQSK	72.03	2039.08	0.302239	7.95763	8.96353	1.12641
1067	16	1269.52	7.94195	0.382536	-0.851008	0.572672	0.00714936	0.00714936	gi|578837241; gi|530420120; gi|32483416; gi|119580209; gi|49522839; gi|6470331; gi|14250426; gi|194380258; gi|1841430; gi|27529742; gi|226726294	PREDICTED: neurofilament heavy polypeptide isoform X2 [Homo sapiens]; PREDICTED: neurofilament heavy polypeptide isoform X1 [Homo sapiens]; neurofilament heavy polypeptide [Homo sapiens]; neurofilament, heavy polypeptide 200kDa, isoform CRA_b [Homo sapiens]; NEFH protein [Homo sapiens]; neurofilament protein [Homo sapiens]; NEFH protein [Homo sapiens]; unnamed protein product [Homo sapiens]; heav…	gi|578837241		neurofilament heavy polypeptide isoform X2 [Homo sapiens]	SPVKAEAKSPEK	5.74	1270.53	0.757925	6.63	7.4691	1.12656
32	16	855.628	8.14449	0.0334699	1.60929	3.23516	0.00110128	0.00110128	gi|578822867; gi|578822865; gi|578822862; gi|530399154; gi|530399148; gi|530399146; gi|530399144; gi|323422978; gi|323422988; gi|42789729; gi|119616911; gi|119616910; gi|119616909; gi|116497223; gi|374254636; gi|544492; gi|194381940; gi|194381686; gi|317373427	PREDICTED: lymphoid-restricted membrane protein isoform X10 [Homo sapiens]; PREDICTED: lymphoid-restricted membrane protein isoform X9 [Homo sapiens]; PREDICTED: lymphoid-restricted membrane protein isoform X8 [Homo sapiens]; PREDICTED: lymphoid-restricted membrane protein isoform X6 [Homo sapiens]; PREDICTED: lymphoid-restricted membrane protein isoform X4 [Homo sapiens]; PREDICTED: lymphoid-res…	gi|578822867		lymphoid-restricted membrane protein isoform X10 [Homo sapiens]	VTIASLPR	28.28	856.635	0.334511	10.2424	11.5484	1.12751
392	16	1121.23	7.81878	0.227477	-1.12183	0.500358	0.0200709	0.0200709	gi|148612803; gi|119617043; gi|27901524; gi|27764565; gi|166218812	keratin, type II cytoskeletal 74 [Homo sapiens]; keratin 6 irs4 [Homo sapiens]; keratin 6 irs4 [Homo sapiens]; TPA_exp: keratin 5c [Homo sapiens]; RecName: Full=Keratin, type II cytoskeletal 74; AltName: Full=Cytokeratin-74; Short=CK-74; AltName: Full=Keratin-5c; Short=K5C; AltName: Full=Keratin-74; Short=K74; AltName: Full=Type II inner root sheath-specific keratin-K6irs4; AltName: Full=Type-	gi|148612803		keratin, type II cytoskeletal 74 [Homo sapiens]	LDSELRSMR	8.7	1122.24	0.688595	8.73191	9.85197	1.12827
363	16	1907.92	8.78397	0.101499	-1.8342	0.34394	0.0356425	0.0356425	gi|578827087; gi|530405979; gi|530405975; gi|189053379; gi|332164781; gi|332164779; gi|332164777; gi|332164775; gi|33286422; gi|33286420; gi|33286418; gi|211947927; gi|119598296; gi|119598294; gi|119598293; gi|119598292; gi|119598290; gi|127796241; gi|127796139; gi|127795697; gi|63101262; gi|34782802; gi|31416989; gi|14043291; gi|338827; gi|189998; gi|298555788; gi|298546167; gi|33346925; gi|1943…	PREDICTED: pyruvate kinase PKM isoform X4 [Homo sapiens]; PREDICTED: pyruvate kinase PKM isoform X3 [Homo sapiens]; PREDICTED: pyruvate kinase PKM isoform X1 [Homo sapiens]; unnamed protein product [Homo sapiens]; pyruvate kinase PKM isoform f [Homo sapiens]; pyruvate kinase PKM isoform e [Homo sapiens]; pyruvate kinase PKM isoform d [Homo sapiens]; pyruvate kinase PKM isoform c [Homo sapiens]; p…	gi|578827087		pyruvate kinase PKM isoform X4 [Homo sapiens]	AGKPVICATQMLESMIK	51.17	1908.93	127693584732	9.42802	10.6408	1.12864
850	16	1098.68	7.72265	0.210446	-0.967714	0.535616	0.0144732	0.0144732	gi|578824136; gi|578824129; gi|530400718; gi|530400712; gi|530400710; gi|530400708; gi|530400706; gi|530400704; gi|530400700; gi|530400698; gi|193783795; gi|189069465; gi|122891864; gi|119617280; gi|119617279; gi|119617278; gi|11612390; gi|14017781; gi|158564025	PREDICTED: zinc finger protein Eos isoform X13 [Homo sapiens]; PREDICTED: zinc finger protein Eos isoform X12 [Homo sapiens]; PREDICTED: zinc finger protein Eos isoform X11 [Homo sapiens]; PREDICTED: zinc finger protein Eos isoform X8 [Homo sapiens]; PREDICTED: zinc finger protein Eos isoform X7 [Homo sapiens]; PREDICTED: zinc finger protein Eos isoform X6 [Homo sapiens]; PREDICTED: zinc finger p…	gi|578824136	Gene regulation	zinc finger protein Eos isoform X13 [Homo sapiens]	QQSTLEEHK	8.79	1099.69	0.488555	9.24012	10.4288	1.12864
620	16	1306.81	8.20691	0.329119	-0.952618	0.555719	0.0381106	0.0381106	gi|519672116	immunoglobulin A heavy chain variable region, partial [Homo sapiens]	gi|519672116	Immune system	immunoglobulin A heavy chain variable region, partial [Homo sapiens]	GDITHYPDSMR	5.92	1307.82	0.535524	8.81876	9.95642	1.129
193	16	830.549	7.74861	0.322702	2.13533	4.72369	0.000143649	0.000143649	gi|578803092; gi|530367942; gi|62988623; gi|11967971; gi|119620690; gi|219519465; gi|109731355; gi|15150320; gi|15150316; gi|15146444; gi|15088540; gi|11692802; gi|29371745; gi|17432916	PREDICTED: ATP-binding cassette sub-family G member 8 isoform X2 [Homo sapiens]; PREDICTED: ATP-binding cassette sub-family G member 8 isoform X1 [Homo sapiens]; unknown [Homo sapiens]; ATP-binding cassette sub-family G member 8 [Homo sapiens]; ATP-binding cassette, sub-family G (WHITE), member 8 (sterolin 2) [Homo sapiens]; ABCG8 protein [Homo sapiens]; ATP-binding cassette, sub-family G (WHITE)…	gi|578803092		ATP-binding cassette sub-family G member 8 isoform X2 [Homo sapiens]	AGKAAEER	14.22	831.556	0.31637	7.39077	8.34718	1.12941
150	16	1015.44	7.92451	0.266062	-6.67347	0.0113253	7.72096e-08	7.72096e-08	gi|189053798; gi|158261513; gi|5031839; gi|119395754; gi|155969697; gi|119617041; gi|119617040; gi|119617039; gi|119617038; gi|119617037; gi|119617036; gi|119617035; gi|119617034; gi|141795139; gi|120660432; gi|120659952; gi|115528708; gi|84040267; gi|47940601; gi|46812692; gi|27503816; gi|18999435; gi|15559584; gi|14250682; gi|386850; gi|386849; gi|914833; gi|307082; gi|9739163; gi|908790; gi|90…	unnamed protein product [Homo sapiens]; unnamed protein product [Homo sapiens]; keratin, type II cytoskeletal 6A [Homo sapiens]; keratin, type II cytoskeletal 5 [Homo sapiens]; keratin, type II cytoskeletal 6C [Homo sapiens]; keratin 5 (epidermolysis bullosa simplex, Dowling-Meara/Kobner/Weber-Cockayne types), isoform CRA_d [Homo sapiens]; keratin 5 (epidermolysis bullosa simplex, Dowling-Meara/K…	gi|5031839		keratin, type II cytoskeletal 6A [Homo sapiens]	QLDSIVGER	46.5	1016.45	0.611818	4.92672	5.5671	1.12998
865	16	1040.18	10.1383	0.379364	-2.69606	0.218277	0.00766875	0.00766875	gi|47678571; gi|189065147; gi|4505185; gi|119580024; gi|390538513; gi|31419739; gi|18490869; gi|15559243; gi|14286236; gi|14043367; gi|12653355; gi|187181; gi|402702; gi|307285; gi|188556; gi|18699569; gi|30583135; gi|47115225; gi|312334; gi|83026417; gi|1170955; gi|550545299; gi|550545298; gi|550545297; gi|550545296; gi|550545295; gi|550545294; gi|550545293; gi|550545292; gi|550545291; gi|550545…	MIF [Homo sapiens]; unnamed protein product [Homo sapiens]; macrophage migration inhibitory factor [Homo sapiens]; macrophage migration inhibitory factor (glycosylation-inhibiting factor) [Homo sapiens]; macrophage migration inhibitory factor, partial [Homo sapiens]; Macrophage migration inhibitory factor (glycosylation-inhibiting factor) [Homo sapiens]; Macrophage migration inhibitory factor (gl…	gi|47678571		MIF [Homo sapiens]	LLCGLLAER	58.98	1041.19	0.647737	5.0745	5.73564	1.13029
430	16	1014.73	8.95086	0.240701	-2.13513	0.275552	0.00181656	0.00181656	gi|158259989; gi|158257938; gi|17921993; gi|393715095; gi|393715091; gi|156564363; gi|17986283; gi|14389309; gi|46409270; gi|57013276; gi|119628616; gi|119628615; gi|119578461; gi|119578459; gi|119578458; gi|119578457; gi|119578456; gi|119578453; gi|119578452; gi|119576011; gi|119576010; gi|47938360; gi|38648679; gi|34785523; gi|34784746; gi|30410987; gi|29791746; gi|21619816; gi|21410072; gi|182…	unnamed protein product [Homo sapiens]; unnamed protein product [Homo sapiens]; tubulin alpha-3C/D chain [Homo sapiens]; tubulin alpha-1A chain isoform 2 [Homo sapiens]; tubulin alpha-1A chain isoform 1 [Homo sapiens]; tubulin alpha-3C/D chain [Homo sapiens]; tubulin alpha-1A chain isoform 1 [Homo sapiens]; tubulin alpha-1C chain [Homo sapiens]; tubulin alpha-3E chain [Homo sapiens]; tubulin alph…	gi|17921993	Structure	tubulin alpha-3C/D chain [Homo sapiens]	DVNAAIATIK	15.7	1015.74	346515629805	5.89863	6.67328	1.13133
78	16	1004.88	7.60295	0.105375	-0.944759	0.546112	0.0154186	0.0154186	gi|578814066; gi|578805877; gi|530372129; gi|530372127; gi|530372121; gi|530372119; gi|8100574; gi|7715914; gi|256222415; gi|160420317; gi|116805322; gi|256222413; gi|256222411; gi|105990514; gi|188595687; gi|116063573; gi|119604097; gi|119604096; gi|119604095; gi|119593154; gi|119593153; gi|119593152; gi|119593151; gi|119593150; gi|119585761; gi|119585760; gi|119585759; gi|119585758; gi|11958575…	PREDICTED: filamin-C isoform X1 [Homo sapiens]; PREDICTED: filamin-B isoform X7 [Homo sapiens]; PREDICTED: filamin-B isoform X6 [Homo sapiens]; PREDICTED: filamin-B isoform X5 [Homo sapiens]; PREDICTED: filamin-B isoform X2 [Homo sapiens]; PREDICTED: filamin-B isoform X1 [Homo sapiens]; filamin [Homo sapiens]; filamin 2 [Homo sapiens]; filamin-B isoform 4 [Homo sapiens]; filamin-A isoform 2 [Homo…	gi|578814066		filamin-C isoform X1 [Homo sapiens]	IQQNTFTR	35.46	1005.88	0.793041	8.88438	10.0618	1.13253
173	16	986.546	7.78579	0.104892	-1.31032	0.465933	0.0424651	0.0424651	gi|578812963; gi|189069151; gi|161702986; gi|21614499; gi|209402774; gi|119568032; gi|119568031; gi|46249758; gi|15530243; gi|340217; gi|221042722; gi|221041492; gi|7328175; gi|31283; gi|125987826; gi|11276938	PREDICTED: ezrin isoform X1 [Homo sapiens]; unnamed protein product [Homo sapiens]; ezrin [Homo sapiens]; ezrin [Homo sapiens]; epididymis secretory protein Li 105 [Homo sapiens]; villin 2 (ezrin), isoform CRA_a [Homo sapiens]; villin 2 (ezrin), isoform CRA_a [Homo sapiens]; Ezrin [Homo sapiens]; Ezrin [Homo sapiens]; cytovillin 2 [Homo sapiens]; unnamed protein product [Homo sapiens]; unnamed pr…	gi|578812963		ezrin isoform X1 [Homo sapiens]	ALQLEEER	15.58	987.553	0.432645	8.93098	10.1204	1.13318
1056	16	1523.56	7.50277	0.155094	1.21559	2.58221	0.0285486	0.0285486	gi|578833094; gi|283837842; gi|119605031; gi|58257676; gi|374095515	PREDICTED: protein unc-13 homolog A isoform X1 [Homo sapiens]; protein unc-13 homolog A [Homo sapiens]; hCG1777163 [Homo sapiens]; KIAA1032 protein [Homo sapiens]; RecName: Full=Protein unc-13 homolog A; AltName: Full=Munc13-1	gi|578833094		protein unc-13 homolog A isoform X1 [Homo sapiens]	RIHMDDTGLTVLR	12.9	1524.57	1.17989	8.14378	9.25072	1.13592
988	15	1388.04	8.09168	0.518011	-1.5288	0.406744	0.0267335	0.0267335	gi|194328736; gi|194328734; gi|523507363; gi|119567829; gi|119567828; gi|119567827; gi|82571445; gi|18088065; gi|48146663; gi|7023354; gi|62896783; gi|40032382; gi|296439276	PHD finger protein 10 isoform b [Homo sapiens]; PHD finger protein 10 isoform a [Homo sapiens]; PHF10 isoform Ps [Homo sapiens]; PHD finger protein 10, isoform CRA_c [Homo sapiens]; PHD finger protein 10, isoform CRA_b [Homo sapiens]; PHD finger protein 10, isoform CRA_a [Homo sapiens]; PHD finger protein 10 [Homo sapiens]; PHD finger protein 10 [Homo sapiens]; PHF10 [Homo sapiens]; unnamed prote…	gi|194328736		PHD finger protein 10 isoform b [Homo sapiens]	SVLSKSVPGYKPK	6.55	1389.05	0.905657	7.45807	8.47376	1.13619
90	16	1419.95	11.6935	0.161152	-3.13768	0.145043	0.00101444	0.00101444	gi|194018457; gi|71297071; gi|311103007; gi|86475571; gi|296434516	polypeptide N-acetylgalactosaminyltransferase-like 6 [Homo sapiens]; UDP-N-acetyl-alpha-D-galactosamine:polypeptide N-acetylgalactosaminyltransferase-like 6 [Homo sapiens]; UDP-N-acetyl-alpha-D-galactosamine:polypeptide N-acetylgalactosaminyltransferase 20 [Homo sapiens]; pp-GalNAc-transferase 17 [Homo sapiens]; RecName: Full=Polypeptide N-acetylgalactosaminyltransferase-like 6; AltName: Full=Pol…	gi|194018457		polypeptide N-acetylgalactosaminyltransferase-like 6 [Homo sapiens]	WFMAAVAWDVPK	5.63	1420.96	0.44184	4.92869	5.602	1.13661
1376	16	1182.37	10.1378	0.314713	-3.12294	0.204736	0.0150547	0.0150547	gi|578812963; gi|530421753; gi|189069151; gi|189053586; gi|161702986; gi|21614499; gi|386781587; gi|386781550; gi|386781571; gi|4505257; gi|4506467; gi|211947937; gi|209402774; gi|549152604; gi|401664164; gi|459214616; gi|119625804; gi|119625803; gi|119587535; gi|119587534; gi|119587533; gi|119568032; gi|119568031; gi|46249758; gi|28436809; gi|16878176; gi|15530243; gi|14625824; gi|167887692; gi|…	PREDICTED: ezrin isoform X1 [Homo sapiens]; PREDICTED: moesin isoform X1 [Homo sapiens]; unnamed protein product [Homo sapiens]; unnamed protein product [Homo sapiens]; ezrin [Homo sapiens]; ezrin [Homo sapiens]; radixin isoform 3 [Homo sapiens]; radixin isoform 1 [Homo sapiens]; radixin isoform 1 [Homo sapiens]; moesin [Homo sapiens]; radixin isoform 2 [Homo sapiens]; epididymis luminal protein …	gi|578812963		ezrin isoform X1 [Homo sapiens]	APDFVFYAPR	46.52	1183.38	81837714335	6.6659	7.58392	1.13772
5017	16	1435.64	7.52836	0.176029	-1.87144	0.34799	0.0274755	0.0274755	gi|189066542; gi|254553403; gi|555943903; gi|555943820; gi|4507669; gi|119629140; gi|119629139; gi|119629138; gi|119629137; gi|119629136; gi|223460619; gi|187953639; gi|30354510; gi|18490879; gi|15214610; gi|13097159; gi|45758729; gi|33285832; gi|28848644; gi|22002586; gi|48146189; gi|34533136; gi|7573519; gi|7019858; gi|37496; gi|21438966; gi|391358162; gi|136479; gi|242556423; gi|242556422; gi|…	unnamed protein product [Homo sapiens]; TPT1-like protein [Homo sapiens]; translationally-controlled tumor protein isoform 1 [Homo sapiens]; translationally-controlled tumor protein isoform 3 [Homo sapiens]; translationally-controlled tumor protein isoform 2 [Homo sapiens]; tumor protein, translationally-controlled 1, isoform CRA_a [Homo sapiens]; tumor protein, translationally-controlled 1, isof…	gi|254553403	Calcium regulation	TPT1-like protein [Homo sapiens]	VKPFMTGAAEQIK	17.41	1436.65	0.845337	7.50694	8.54119	1.13777
753	16	1715.97	8.46951	0.430788	-1.31713	0.462768	0.0423207	0.0423207	gi|386268028; gi|386268025; gi|386268023; gi|166235901; gi|7019535; gi|119570366; gi|119570365; gi|17511914; gi|3406749; gi|6642983; gi|6642982; gi|3406751; gi|85663680; gi|85663678; gi|85663676; gi|85663674; gi|85663672; gi|85663670; gi|85663668; gi|85663666; gi|85663664; gi|85663662; gi|85663660; gi|85663658; gi|85663656; gi|85663654; gi|85663652; gi|85663648; gi|85663646; gi|85663644; gi|85663…	B-cell linker protein isoform 5 [Homo sapiens]; B-cell linker protein isoform 4 [Homo sapiens]; B-cell linker protein isoform 3 [Homo sapiens]; B-cell linker protein isoform 2 [Homo sapiens]; B-cell linker protein isoform 1 [Homo sapiens]; B-cell linker, isoform CRA_b [Homo sapiens]; B-cell linker, isoform CRA_a [Homo sapiens]; B-cell linker [Homo sapiens]; B cell linker protein BLNK [Homo sapien…	gi|386268028		B-cell linker protein isoform 5 [Homo sapiens]	MVHDIKNNEGGIMNK	9.3	1716.97	0.343796	7.88194	8.97171	1.13826
695	14	658.335	11.2833	0.586309	-3.54462	0.129373	0.00916775	0.00916775	gi|578808566; gi|31742492; gi|119613365; gi|119613363; gi|116497241; gi|30349719; gi|7022861; gi|40031693; gi|145559498	PREDICTED: NEDD4-binding protein 2 isoform X1 [Homo sapiens]; NEDD4-binding protein 2 [Homo sapiens]; Nedd4 binding protein 2, isoform CRA_c [Homo sapiens]; Nedd4 binding protein 2, isoform CRA_a [Homo sapiens]; NEDD4 binding protein 2 [Homo sapiens]; BCL-3 binding protein [Homo sapiens]; unnamed protein product [Homo sapiens]; unnamed protein product [Homo sapiens]; RecName: Full=NEDD4-binding p…	gi|578808566	Cell repair	NEDD4-binding protein 2 isoform X1 [Homo sapiens]	KTANPK	5.38	659.343	0.0176633	3.76602	4.29117	1.13944
1699	16	1678.67	7.49815	0.26117	0.798529	1.82845	0.0338159	0.0338159	gi|38045910; gi|189217425; gi|119621567; gi|62203479; gi|167887604; gi|118600898; gi|34452239; gi|34452237; gi|46020022; gi|215274012	laminin subunit alpha-3 isoform 1 precursor [Homo sapiens]; laminin subunit alpha-3 isoform 3 precursor [Homo sapiens]; hCG2038552, isoform CRA_b [Homo sapiens]; LAMA3 protein, partial [Homo sapiens]; laminin alpha-3 chain precursor variant 1 [Homo sapiens]; LAMA3 protein [Homo sapiens]; laminin alpha 3 splice variant b2 [Homo sapiens]; laminin alpha 3 splice variant b1 [Homo sapiens]; laminin al…	gi|38045910		laminin subunit alpha-3 isoform 1 precursor [Homo sapiens]	CAIGYYNFPFCLR	6.4	1679.68	0.242241	4.93081	5.6231	1.1404
124	16	1178.84	9.59855	0.437386	-2.94115	0.286295	0.0205296	0.0205296	gi|444299651; gi|444299649; gi|119612836; gi|119612835; gi|21280444; gi|18308012; gi|9716488; gi|21912964; gi|116283489; gi|223590239	protein CASC5 isoform 2 [Homo sapiens]; protein CASC5 isoform 1 [Homo sapiens]; cancer susceptibility candidate 5, isoform CRA_b [Homo sapiens]; cancer susceptibility candidate 5, isoform CRA_a [Homo sapiens]; AF15q14 [Homo sapiens]; AF15q14 isoform 2 [Homo sapiens]; AF15q14 protein [Homo sapiens]; D40 [Homo sapiens]; CASC5 protein [Homo sapiens]; RecName: Full=Protein CASC5; AltName: Full=ALL1-f…	gi|444299651		protein CASC5 isoform 2 [Homo sapiens]	ASGNKTVFKSK	8.93	1179.85	0.569077	8.64312	9.85731	1.14048
616	16	1534.08	7.66789	0.393705	-1.74061	0.347105	0.0116934	0.0116934	gi|221041726	unnamed protein product [Homo sapiens]	gi|221041726	Unknown	unnamed protein product [Homo sapiens]	VKAEGTLDVFQTVK	12.52	1535.08	0.613206	8.62182	9.83688	1.14093
448	16	1224.25	7.85986	0.166335	-0.767695	0.614481	0.0328919	0.0328919	gi|119591927	chromosome 1 open reading frame 188 [Homo sapiens]	gi|119591927		chromosome 1 open reading frame 188 [Homo sapiens]	ALALLSPR	21.34	1225.26	0.691629	8.9149	10.1728	1.14111
6666	14	1485.71	8.63887	0.202866	-1.46633	0.447328	0.0473498	0.0473498	gi|119603486	hCG2025834 [Homo sapiens]	gi|119603486	Unknown	hCG2025834 [Homo sapiens]	LSARSRARQWVR	8.46	1486.72	0.00679731	5.72785	6.53736	1.14133
414	16	1029.11	7.57779	0.264951	-3.92026	0.203951	0.0307501	0.0307501	gi|34529674	unnamed protein product [Homo sapiens]	gi|34529674	Unknown	unnamed protein product [Homo sapiens]	GSKPATQWR	28.46	1030.12	0.705068	5.94578	6.78645	1.14139
1839	15	532.286	7.69501	0.119692	-0.806987	0.604505	0.0489677	0.0489677	gi|33457326; gi|119628823; gi|40043826; gi|17402499; gi|17402497; gi|27923786	GS homeobox 1 [Homo sapiens]; GS homeobox 1 [Homo sapiens]; unnamed protein product [Homo sapiens]; homeobox protein Gsh-1 [Homo sapiens]; homeobox protein Gsh-1 [Homo sapiens];unknown protein	gi|33457326		GS homeobox 1 [Homo sapiens]	EAGEK	12.66	533.294	0.0257894	9.22235	10.528	1.14157
45	16	1024.66	10.5195	0.0467922	-1.01389	0.537312	0.041983	0.041983	gi|119600477	hCG1988117 [Homo sapiens]	gi|119600477	Unknown	hCG1988117 [Homo sapiens]	KPLQMRKLKK	19.45	1025.67	0.345507	6.70118	7.65085	1.14172
745	16	1098.7	8.92569	0.588509	-1.35701	0.443246	0.0258654	0.0258654	gi|578832534; gi|530413816; gi|530413814; gi|530413812; gi|62087676; gi|255652944; gi|119621563; gi|38649260; gi|6841051; gi|2276463; gi|5714634; gi|194375700; gi|13430254; gi|83305902	PREDICTED: Niemann-Pick C1 protein isoform X4 [Homo sapiens]; PREDICTED: Niemann-Pick C1 protein isoform X3 [Homo sapiens]; PREDICTED: Niemann-Pick C1 protein isoform X2 [Homo sapiens]; PREDICTED: Niemann-Pick C1 protein isoform X1 [Homo sapiens]; Niemann-Pick disease, type C1 variant [Homo sapiens]; Niemann-Pick C1 protein precursor [Homo sapiens]; Niemann-Pick disease, type C1 [Homo sapiens]; N…	gi|578832534		Niemann-Pick C1 protein isoform X4 [Homo sapiens]	AFTVSMKGSR	24.71	1099.7	0.493299	7.49964	8.56816	1.14248
358	16	1144.64	10.1992	0.175979	-1.05501	0.520339	0.0319816	0.0319816	gi|578835493; gi|189069413; gi|62087740; gi|5032009; gi|21361370; gi|119630498; gi|119630497; gi|119630496; gi|119594691; gi|120660402; gi|116496789; gi|21411207; gi|16877586; gi|1172226; gi|307200; gi|3153910; gi|2232007; gi|190784; gi|194389166; gi|194388822; gi|194387906; gi|20178317; gi|3041717; gi|93278542; gi|227307; gi|225897	PREDICTED: glycogen phosphorylase, brain form isoform X1 [Homo sapiens]; unnamed protein product [Homo sapiens]; brain glycogen phosphorylase variant [Homo sapiens]; glycogen phosphorylase, muscle form isoform 1 [Homo sapiens]; glycogen phosphorylase, brain form [Homo sapiens]; phosphorylase, glycogen; brain, isoform CRA_c [Homo sapiens]; phosphorylase, glycogen; brain, isoform CRA_b [Homo sapien…	gi|578835493	Biosynthesis/Metabolism	glycogen phosphorylase, brain form isoform X1 [Homo sapiens]	YEFGIFNQK	13.81	1145.65	0.25097	6.27586	7.17198	1.14279
722	16	1198.64	10.8337	0.505776	-2.26844	0.305614	0.0423265	0.0423265	gi|119627464; gi|116283878	coiled-coil domain containing 24, isoform CRA_b [Homo sapiens]; CCDC24 protein [Homo sapiens]	gi|119627464		coiled-coil domain containing 24, isoform CRA_b [Homo sapiens]	GGGPRPGVSNMR	19.72	1199.64	0.358483	6.42321	7.34678	1.14379
29	16	1098.08	8.59357	0.0824608	-1.25264	0.477518	0.0412213	0.0412213	gi|578821280; gi|530396572; gi|530396570; gi|530396566; gi|557440801; gi|119595334; gi|5262712; gi|313104297	PREDICTED: C2 domain-containing protein 3 isoform X6 [Homo sapiens]; PREDICTED: C2 domain-containing protein 3 isoform X4 [Homo sapiens]; PREDICTED: C2 domain-containing protein 3 isoform X3 [Homo sapiens]; PREDICTED: C2 domain-containing protein 3 isoform X1 [Homo sapiens]; C2 domain-containing protein 3 isoform 1 [Homo sapiens]; hCG27333 [Homo sapiens]; hypothetical protein [Homo sapiens]; RecN…	gi|578821280	Biosynthesis/Metabolism	C2 domain-containing protein 3 isoform X6 [Homo sapiens]	LPLNLASQSR	26.17	1099.08	0.867802	7.85555	8.98848	1.14422
5962	12	1974.7	8.90407	0.559463	-1.58699	0.40136	0.0360788	0.0360788	gi|68533051	UNC13B variant protein [Homo sapiens]	gi|68533051	Cell signalling	UNC13B variant protein [Homo sapiens]	QRLARSSAMSLLCVRVK	9.73	1975.71	0.286396	6.58335	7.5359	1.14469
11864	16	1598.81	9.74426	0.162665	-2.1067	0.267408	0.0067478	0.0067478	gi|530364490; gi|189054529; gi|24638433; gi|119573106; gi|119573105; gi|9992878; gi|37183357; gi|194386768; gi|1665773; gi|40039278; gi|15859207; gi|12231037	PREDICTED: nicastrin isoform X3 [Homo sapiens]; unnamed protein product [Homo sapiens]; nicastrin precursor [Homo sapiens]; nicastrin, isoform CRA_a [Homo sapiens]; nicastrin, isoform CRA_a [Homo sapiens]; nicastrin [Homo sapiens]; ATAG1874 [Homo sapiens]; unnamed protein product [Homo sapiens]; KIAA0253 [Homo sapiens]; unnamed protein product [Homo sapiens]; unnamed protein product [Homo sapiens…	gi|530364490		nicastrin isoform X3 [Homo sapiens]	ATAGGGSGADPGSRGLLR	13.53	1599.81	2.34831e-13	5.26915	6.04346	1.14695
1576	15	1614.79	8.25273	0.567638	-1.41274	0.417217	0.0153704	0.0153704	gi|40045918	unnamed protein product [Homo sapiens]	gi|40045918	Unknown	unnamed protein product [Homo sapiens]	MNPRFPLLRWGXR	8.6	1615.8	0.650409	7.36111	8.44734	1.14756
828	16	1775.13	8.27803	0.154121	-1.94945	0.298843	0.00437719	0.00437719	gi|34534788	unnamed protein product [Homo sapiens]	gi|34534788	Unknown	unnamed protein product [Homo sapiens]	VPSAAPGPGFPLLWLPR	9.61	1776.14	0.675949	8.30266	9.5358	1.14852
11884	13	537.243	7.79885	0.0958211	-0.789149	0.602764	0.0331992	0.0331992	gi|119024963	truncated ATPase 11B protein [Homo sapiens]	gi|119024963	Transport	truncated ATPase 11B protein [Homo sapiens]	TVGTC	6.35	538.25	0	8.76038	10.0621	1.14859
87	16	1278.68	7.54454	0.0536206	-2.16694	0.275183	0.00543136	0.00543136	gi|530389321; gi|530389319; gi|530389317; gi|530389315; gi|158260913; gi|208973244; gi|208973238; gi|21735625; gi|208973242; gi|208973240; gi|4507953; gi|211947831; gi|211947829; gi|119612235; gi|119612234; gi|119612233; gi|119612232; gi|119612231; gi|119612230; gi|119612229; gi|85567424; gi|80477445; gi|75517642; gi|71533983; gi|68085909; gi|68085578; gi|68085317; gi|68085278; gi|68084347; gi|49…	PREDICTED: 14-3-3 protein zeta/delta isoform X4 [Homo sapiens]; PREDICTED: 14-3-3 protein zeta/delta isoform X3 [Homo sapiens]; PREDICTED: 14-3-3 protein zeta/delta isoform X2 [Homo sapiens]; PREDICTED: 14-3-3 protein zeta/delta isoform X1 [Homo sapiens]; unnamed protein product [Homo sapiens]; 14-3-3 protein zeta/delta [Homo sapiens]; 14-3-3 protein zeta/delta [Homo sapiens]; 14-3-3 protein zeta…	gi|530389321	Cell signalling	14-3-3 protein zeta/delta isoform X4 [Homo sapiens]	YLAEVAAGDDKK	33.08	1279.69	0.565603	7.94175	9.1268	1.14922
659	16	828.283	7.746	0.0665776	-0.962786	0.55263	0.0300997	0.0300997	gi|58530840; gi|58530842; gi|119575619; gi|187954617; gi|1147813; gi|298112758; gi|218103124; gi|218102988; gi|218102945; gi|211637821; gi|211637685; gi|211637647; gi|194385370; gi|194383960; gi|194377176; gi|158066936; gi|158065969; gi|158065930; gi|157391460; gi|157391339; gi|157391301; gi|68533039; gi|115502381; gi|332639883; gi|332639882	desmoplakin isoform I [Homo sapiens]; desmoplakin isoform II [Homo sapiens]; desmoplakin [Homo sapiens]; Desmoplakin [Homo sapiens]; desmoplakin I [Homo sapiens]; desmoplakin Ia [Homo sapiens]; unnamed protein product [Homo sapiens]; unnamed protein product [Homo sapiens]; unnamed protein product [Homo sapiens]; unnamed protein product [Homo sapiens]; unnamed protein product [Homo sapiens]; unnam…	gi|58530840		desmoplakin isoform I [Homo sapiens]	QEDYMK	13.07	829.29	0.494159	7.15476	8.22334	1.14935
461	16	517.402	10.1343	0.201303	-1.54901	0.387725	0.0233223	0.0233223	gi|578807311; gi|578807309; gi|262206315; gi|56786136; gi|119611265; gi|119611264; gi|119611263; gi|119611262; gi|119611261; gi|71051572; gi|18088808; gi|261385862; gi|5852072; gi|4902830; gi|4902829; gi|34535281; gi|32188234; gi|158563886; gi|226525; gi|226524	PREDICTED: sodium/hydrogen exchanger 10 isoform X2 [Homo sapiens]; PREDICTED: sodium/hydrogen exchanger 10 isoform X1 [Homo sapiens]; L-selectin precursor [Homo sapiens]; sodium/hydrogen exchanger 10 [Homo sapiens]; selectin L (lymphocyte adhesion molecule 1), isoform CRA_d [Homo sapiens]; selectin L (lymphocyte adhesion molecule 1), isoform CRA_b [Homo sapiens]; selectin L (lymphocyte adhesion m…	gi|578807311	Transport	sodium/hydrogen exchanger 10 isoform X2 [Homo sapiens]	EGPSK	3.12	518.409	0.286013	7.12932	8.19505	1.14949
715	16	1318.55	9.43577	0.318587	-1.13057	0.498268	0.027442	0.027442	gi|578831001; gi|578830999; gi|578830997; gi|578830995; gi|578830993; gi|578830991; gi|530411046; gi|530411044; gi|109826564; gi|4557793; gi|119600680; gi|119600679; gi|119600677; gi|119600676; gi|189172; gi|189170; gi|189158; gi|292354; gi|189165; gi|55375983; gi|194378040; gi|548350	PREDICTED: neurofibromin isoform X8 [Homo sapiens]; PREDICTED: neurofibromin isoform X7 [Homo sapiens]; PREDICTED: neurofibromin isoform X6 [Homo sapiens]; PREDICTED: neurofibromin isoform X5 [Homo sapiens]; PREDICTED: neurofibromin isoform X4 [Homo sapiens]; PREDICTED: neurofibromin isoform X3 [Homo sapiens]; PREDICTED: neurofibromin isoform X2 [Homo sapiens]; PREDICTED: neurofibromin isoform X1…	gi|578831001		neurofibromin isoform X8 [Homo sapiens]	QEMESGITTPPK	5.6	1319.56	0.485758	7.30575	8.40396	1.15032
382	16	1113.95	8.61792	0.133047	-0.64086	0.663792	0.043889	0.043889	gi|40045078	unnamed protein product [Homo sapiens]	gi|40045078	Unknown	unnamed protein product [Homo sapiens]	EEDKDIIXR	21.52	1114.96	0.499175	8.04176	9.25076	1.15034
773	16	1148.5	8.17043	0.466974	-1.88695	0.380581	0.0309949	0.0309949	gi|61104919	heat shock protein 90Bf [Homo sapiens]	gi|61104919		heat shock protein 90Bf [Homo sapiens]	YINQEELNK	24.32	1149.51	0.250002	7.76349	8.95483	1.15345
69	16	947.142	9.02893	0.253391	-2.06918	0.26901	0.0025487	0.0025487	gi|519666785	eukaryotic translation initiation factor 1A, Y-chromosomal isoform 2 [Homo sapiens]	gi|519666785		eukaryotic translation initiation factor 1A, Y-chromosomal isoform 2 [Homo sapiens]	KDNKADVILK	12.16	948.15	0.588896	6.73802	7.77364	1.1537
969	16	1084.67	7.74373	0.246542	-2.19386	0.239435	0.000259727	0.000259727	gi|578818565; gi|358439938; gi|358439937; gi|358439936; gi|358439935; gi|22854562; gi|158254718; gi|62414289; gi|211948009; gi|119606622; gi|119606621; gi|44890587; gi|21040384; gi|13111801; gi|340234; gi|167887751; gi|167887750; gi|167887749; gi|167887748; gi|340219; gi|5030431; gi|47115317; gi|149846002; gi|37850; gi|193787214; gi|21757045; gi|16552261; gi|62896763; gi|62896573; gi|62896523; gi…	PREDICTED: vimentin isoform X1 [Homo sapiens]; Chain D, Crystal Structure Of Vimentin (fragment 144-251) From Homo Sapiens, Northeast Structural Genomics Consortium Target Hr4796b; Chain C, Crystal Structure Of Vimentin (fragment 144-251) From Homo Sapiens, Northeast Structural Genomics Consortium Target Hr4796b; Chain B, Crystal Structure Of Vimentin (fragment 144-251) From Homo Sapiens, Northea…	gi|578818565	Cell-cell interaction	vimentin isoform X1 [Homo sapiens]	QDVDNASLAR	56.03	1085.68	0.493956	8.67186	10.0076	1.15403
1485	15	1891.81	8.56111	0.337377	-1.50441	0.389038	0.00999468	0.00999468	gi|315434249; gi|47076993	voltage-gated potassium channel subunit beta-2 isoform 3 [Homo sapiens]; unnamed protein product [Homo sapiens]	gi|315434249	Transport	voltage-gated potassium channel subunit beta-2 isoform 3 [Homo sapiens]	MHGLSLDGCTAQRTGMK	7.16	1892.81	0.544879	4.61747	5.32902	1.1541
2463	16	1740.81	8.18367	0.560657	-1.77462	0.30669	0.000138308	0.000138308	gi|519671965	immunoglobulin A heavy chain variable region, partial [Homo sapiens]	gi|519671965	Immune system	immunoglobulin A heavy chain variable region, partial [Homo sapiens]	QNGMGTLYLQMDSLR	7.37	1741.82	0.629979	7.5936	8.76668	1.15448
11712	13	1706.75	7.35411	0.0663266	-1.51826	0.366927	0.0127793	0.0127793	gi|530436734; gi|530396101; gi|530355401; gi|189041711	PREDICTED: putative uncharacterized protein FLJ44967-like [Homo sapiens]; PREDICTED: putative uncharacterized protein FLJ44967-like [Homo sapiens]; PREDICTED: putative uncharacterized protein FLJ44967-like [Homo sapiens]; RecName: Full=Putative uncharacterized protein FLJ44967	gi|530436734		putative uncharacterized protein FLJ44967-like [Homo sapiens]	GLIMSSPRGLSMSSPR	11.45	1707.75	2.36658e-13	7.99403	9.23253	1.15493
370	15	1779.49	11.4147	0.45905	-2.88302	0.270746	0.0299222	0.0299222	gi|27368086; gi|27368084; gi|27368082; gi|27368080; gi|27368078; gi|27368076	retinitis pigmentosa 1-like 1 protein [Homo sapiens]; retinitis pigmentosa 1-like 1 protein [Homo sapiens]; retinitis pigmentosa 1-like 1 protein [Homo sapiens]; retinitis pigmentosa 1-like 1 protein [Homo sapiens]; retinitis pigmentosa 1-like 1 protein [Homo sapiens]; retinitis pigmentosa 1-like 1 protein [Homo sapiens]	gi|27368086		retinitis pigmentosa 1-like 1 protein [Homo sapiens]	KRGEHTDGEAAEVXPGK	7.46	1780.5	0.789806	5.36339	6.20105	1.15618
164	16	502.067	7.4351	0.416125	0.582654	1.54207	0.0382977	0.0382977	gi|320339328	cytochrome b [Homo sapiens]	gi|320339328		cytochrome b [Homo sapiens]	SXPNK	19.14	503.074	0.216025	6.17419	7.14003	1.15643
321	16	1059.96	7.60899	0.156654	-0.739844	0.62064	0.0223335	0.0223335	gi|119596089	hCG2041261 [Homo sapiens]	gi|119596089	Unknown	hCG2041261 [Homo sapiens]	LQGTPFLER	21.67	1060.96	0.521321	8.93185	10.3298	1.15651
34	16	660.484	11.0483	0.0272735	-0.63876	0.656472	0.0127258	0.0127258	gi|119603986	hCG1648206 [Homo sapiens]	gi|119603986	Unknown	hCG1648206 [Homo sapiens]	VENGSR	16.99	661.491	0.0125333	6.5096	7.52859	1.15654
1886	16	1169.34	7.54956	0.138645	-1.3814	0.430075	0.0239606	0.0239606	gi|40045942	unnamed protein product [Homo sapiens]	gi|40045942	Unknown	unnamed protein product [Homo sapiens]	GHCLLSITXR	10.22	1170.35	0.430647	5.77481	6.68387	1.15742
2451	12	1530.5	10.9283	0.50463	-2.18816	0.24991	0.0049744	0.0049744	gi|119614782; gi|119614781; gi|119614780; gi|119614779; gi|119614778; gi|119614777	hCG95695, isoform CRA_d [Homo sapiens]; hCG95695, isoform CRA_c [Homo sapiens]; hCG95695, isoform CRA_a [Homo sapiens]; hCG95695, isoform CRA_c [Homo sapiens]; hCG95695, isoform CRA_b [Homo sapiens]; hCG95695, isoform CRA_a [Homo sapiens]	gi|119614782	Unknown	hCG95695, isoform CRA_d [Homo sapiens]	LPTDLDVGDPWFR	11.9	1531.51	0.365789	7.26546	8.41892	1.15876
1047	16	1020.32	7.7574	0.596774	-1.5276	0.396168	0.0179603	0.0179603	gi|189054199; gi|148612890; gi|119568946; gi|18203864; gi|18034491; gi|47606193	unnamed protein product [Homo sapiens]; serine/arginine-rich splicing factor 12 [Homo sapiens]; serine-arginine repressor protein (35 kDa), isoform CRA_a [Homo sapiens]; Serine-arginine repressor protein (35 kDa) [Homo sapiens]; SRrp35 [Homo sapiens]; RecName: Full=Serine/arginine-rich splicing factor 12; AltName: Full=35 kDa SR repressor protein; Short=SRrp35; AltName: Full=Splicing factor, argi…	gi|148612890	Gene regulation	serine/arginine-rich splicing factor 12 [Homo sapiens]	KTPGQMKSK	9.57	1021.33	0.343489	4.49021	5.20404	1.15897
1897	15	712.917	9.53481	0.437134	-7.12167	0.0224692	0.00319779	0.00319779	gi|530395865; gi|158258216; gi|31044440; gi|119588908; gi|119588906; gi|119588905; gi|119588904; gi|119588903; gi|52790412; gi|38566203; gi|29150695; gi|300701072; gi|211826663; gi|221045714; gi|221042124; gi|221039902; gi|52545750; gi|74733002	PREDICTED: BTB/POZ domain-containing protein 10 isoform X1 [Homo sapiens]; unnamed protein product [Homo sapiens]; BTB/POZ domain-containing protein 10 [Homo sapiens]; BTB (POZ) domain containing 10, isoform CRA_e [Homo sapiens]; BTB (POZ) domain containing 10, isoform CRA_c [Homo sapiens]; BTB (POZ) domain containing 10, isoform CRA_a [Homo sapiens]; BTB (POZ) domain containing 10, isoform CRA_b…	gi|530395865		BTB/POZ domain-containing protein 10 isoform X1 [Homo sapiens]	GLKKIR	25.7	713.924	0.337285	4.93139	5.71569	1.15904
748	16	1389.02	10.7072	0.377072	-2.18306	0.30799	0.04866	0.04866	gi|112702232	immunoglobulin heavy chain variable region [Homo sapiens]	gi|112702232	Immune system	immunoglobulin heavy chain variable region [Homo sapiens]	GLGWVSTISGNSGR	7.7	1390.02	0.655823	6.25887	7.25767	1.15958
168	16	1303.23	10.05	0.0810741	-1.80533	0.367709	0.0434934	0.0434934	gi|578828499; gi|530407814; gi|530407810; gi|530407808; gi|530407806; gi|530407804; gi|194328738; gi|152012814; gi|269849754	PREDICTED: uncharacterized protein KIAA0556 isoform X9 [Homo sapiens]; PREDICTED: uncharacterized protein KIAA0556 isoform X6 [Homo sapiens]; PREDICTED: uncharacterized protein KIAA0556 isoform X4 [Homo sapiens]; PREDICTED: uncharacterized protein KIAA0556 isoform X3 [Homo sapiens]; PREDICTED: uncharacterized protein KIAA0556 isoform X2 [Homo sapiens]; PREDICTED: uncharacterized protein KIAA0556 …	gi|152012814		KIAA0556 [Homo sapiens]	MDGQTLRKAER	5.63	1304.24	0.518675	7.13795	8.28459	1.16064
22	16	1013.84	10.575	0.0529854	1.95131	4.07758	0.000101007	0.000101007	gi|257467482; gi|29171734; gi|119612614; gi|62913977; gi|310900915; gi|133777965; gi|19879661; gi|30583297; gi|108250170; gi|582045693; gi|582045691; gi|229463006; gi|388604402; gi|329666262; gi|329666261; gi|329666260; gi|329666259; gi|329666258; gi|329666257; gi|296863566; gi|296863565; gi|296863564; gi|296863563; gi|296863562; gi|296863561; gi|296863560; gi|296863559; gi|296863558; gi|29686355…	protein argonaute-2 isoform 2 [Homo sapiens]; protein argonaute-2 isoform 1 [Homo sapiens]; eukaryotic translation initiation factor 2C, 2, isoform CRA_b [Homo sapiens]; EIF2C2 protein, partial [Homo sapiens]; unnamed protein product [Homo sapiens]; EIF2C2 protein [Homo sapiens]; eukaryotic initiation factor 2C2 [Homo sapiens]; eukaryotic translation initiation factor 2C, 2 [Homo sapiens]; unname…	gi|257467482		protein argonaute-2 isoform 2 [Homo sapiens]	QCTEVHLK	21.51	1014.85	0.663737	10.1219	11.7629	1.16212
876	16	1040.64	10.8388	0.13413	-1.4735	0.406502	0.0191176	0.0191176	gi|119616023	telomeric repeat binding factor 2, interacting protein, isoform CRA_b [Homo sapiens]	gi|119616023	Gene regulation	telomeric repeat binding factor 2, interacting protein, isoform CRA_b [Homo sapiens]	SLRWVLIR	11.3	1041.65	0.258794	4.79787	5.5763	1.16224
203	16	1502.89	11.8085	0.116336	-3.39482	0.157463	0.014771	0.014771	gi|119585215	SET domain containing 2, isoform CRA_g [Homo sapiens]	gi|119585215	Gene regulation	SET domain containing 2, isoform CRA_g [Homo sapiens]	LLIGQERETQTSK	8.4	1503.89	0.494193	6.06632	7.05171	1.16244
717	16	1287.83	8.85955	0.503013	-2.44748	0.212704	0.000710716	0.000710716	gi|530372129; gi|530372127; gi|530372121; gi|530372119; gi|8100574; gi|62089364; gi|256222415; gi|256222413; gi|256222411; gi|105990514; gi|119585761; gi|119585760; gi|119585759; gi|119585758; gi|119585757; gi|119585756; gi|190192194; gi|190192192; gi|190192190; gi|53791217; gi|3298597; gi|3282771; gi|34365016; gi|51491176; gi|296434507; gi|159164142	PREDICTED: filamin-B isoform X6 [Homo sapiens]; PREDICTED: filamin-B isoform X5 [Homo sapiens]; PREDICTED: filamin-B isoform X2 [Homo sapiens]; PREDICTED: filamin-B isoform X1 [Homo sapiens]; filamin [Homo sapiens]; filamin B, beta (actin binding protein 278) variant [Homo sapiens]; filamin-B isoform 4 [Homo sapiens]; filamin-B isoform 3 [Homo sapiens]; filamin-B isoform 1 [Homo sapiens]; filamin…	gi|530372129		filamin-B isoform X6 [Homo sapiens]	IAGPGLGSGVR	19	1288.84	0.820211	7.01752	8.16671	1.16376
5663	15	814.915	9.60133	0.303614	-2.26841	0.273869	0.0384351	0.0384351	gi|119584211; gi|5524931	mitochondrial tumor suppressor 1, isoform CRA_d [Homo sapiens]; hypothetical protein [Homo sapiens]	gi|119584211		mitochondrial tumor suppressor 1, isoform CRA_d [Homo sapiens]	VSSSVLPK	7.05	815.923	0.247979	7.67816	8.93669	1.16391
521	16	1187.55	9.95201	0.357707	-2.291	0.309577	0.0366658	0.0366658	gi|578813467; gi|530384720; gi|158259881; gi|14043072; gi|4504447; gi|119614247; gi|119614246; gi|119614245; gi|119614244; gi|119614243; gi|119614242; gi|119614241; gi|119614240; gi|31455238; gi|337453; gi|500638; gi|337449; gi|565644; gi|565643; gi|133257	PREDICTED: heterogeneous nuclear ribonucleoproteins A2/B1 isoform X5 [Homo sapiens]; PREDICTED: heterogeneous nuclear ribonucleoproteins A2/B1 isoform X1 [Homo sapiens]; unnamed protein product [Homo sapiens]; heterogeneous nuclear ribonucleoproteins A2/B1 isoform B1 [Homo sapiens]; heterogeneous nuclear ribonucleoproteins A2/B1 isoform A2 [Homo sapiens]; heterogeneous nuclear ribonucleoprotein A…	gi|578813467		heterogeneous nuclear ribonucleoproteins A2/B1 isoform X5 [Homo sapiens]	IDTIEIITDR	72.12	1188.56	0.761855	6.12933	7.13995	1.16488
760	16	1168.5	11.3056	0.300705	-5.75202	0.107481	0.0146478	0.0146478	gi|578818565; gi|22854562; gi|158254718; gi|62414289; gi|211948009; gi|119606622; gi|119606621; gi|44890587; gi|21040384; gi|13111801; gi|167887751; gi|167887750; gi|167887749; gi|340219; gi|5030431; gi|47115317; gi|149846002; gi|37850; gi|193787214; gi|21757045; gi|16552261; gi|62896763; gi|62896573; gi|62896523; gi|66714141; gi|55977767; gi|400977241; gi|400977240; gi|400977239; gi|400977238	PREDICTED: vimentin isoform X1 [Homo sapiens]; CTCL tumor antigen HD-CL-06 [Homo sapiens]; unnamed protein product [Homo sapiens]; vimentin [Homo sapiens]; epididymis luminal protein 113 [Homo sapiens]; vimentin, isoform CRA_a [Homo sapiens]; vimentin, isoform CRA_a [Homo sapiens]; Vimentin [Homo sapiens]; Vimentin [Homo sapiens]; Vimentin [Homo sapiens]; vimentin variant 3 [Homo sapiens]; viment…	gi|578818565	Cell-cell interaction	vimentin isoform X1 [Homo sapiens]	ILLAELEQLK	55.92	1169.51	0.369292	5.10082	5.94492	1.16548
12941	16	994.51	10.8985	0.120413	-1.45176	0.430254	0.04466	0.04466	gi|41872631; gi|119610151; gi|14043943; gi|38648667; gi|38196977; gi|13938279; gi|41584442; gi|1245769; gi|1049053; gi|915392; gi|68533031; gi|269849686; gi|152149397; gi|152149396; gi|347948699; gi|56554590; gi|56554589	fatty acid synthase [Homo sapiens]; fatty acid synthase [Homo sapiens]; FASN protein [Homo sapiens]; Fatty acid synthase [Homo sapiens]; FASN protein, partial [Homo sapiens]; Unknown (protein for IMAGE:3138929), partial [Homo sapiens]; fatty acid synthase [Homo sapiens]; fatty acid synthase [Homo sapiens]; encodes region of fatty acid synthase activity; FAS; multifunctional protein [Homo sapiens]…	gi|41872631		fatty acid synthase [Homo sapiens]	VLEALLPLK	28.27	995.517	2.34831e-13	4.68762	5.46886	1.16666
6	16	1884.22	9.0648	0.0421232	-1.48898	0.403502	0.0182474	0.0182474	gi|578806532; gi|158259931; gi|384475521; gi|4507521; gi|205277463; gi|211947999; gi|119585686; gi|119585685; gi|31417921; gi|14602962; gi|1297297; gi|388891; gi|38013966; gi|14250367; gi|194381830; gi|194373793; gi|194373693; gi|193787540; gi|193787037; gi|37267; gi|62898960; gi|312208043; gi|312208042; gi|1729976; gi|532138027; gi|532138026; gi|532138025; gi|532138024; gi|532138023; gi|53213802…	PREDICTED: transketolase isoform X1 [Homo sapiens]; unnamed protein product [Homo sapiens]; transketolase isoform 2 [Homo sapiens]; transketolase isoform 1 [Homo sapiens]; transketolase isoform 1 [Homo sapiens]; epididymis luminal protein 107 [Homo sapiens]; transketolase (Wernicke-Korsakoff syndrome), isoform CRA_a [Homo sapiens]; transketolase (Wernicke-Korsakoff syndrome), isoform CRA_a [Homo …	gi|578806532	Biosynthesis/Metabolism	transketolase isoform X1 [Homo sapiens]	SVPTSTVFYPSDGVATEK	54.79	1885.22	0.685436	8.97386	10.4728	1.16704
66	16	1058.33	9.27015	0.0327984	-1.74713	0.337779	0.00460825	0.00460825	gi|5174447; gi|119574087; gi|119574085; gi|119574084; gi|119574083; gi|119574082; gi|119574081; gi|119574080; gi|119574079; gi|119574077; gi|21619296; gi|18314627; gi|17939459; gi|17512224; gi|16878163; gi|15928639; gi|15559817; gi|14603327; gi|12653197; gi|12652915; gi|317040138; gi|38570357; gi|307218; gi|37724561; gi|49456773; gi|48146073; gi|193787899; gi|62896535; gi|485601387; gi|54037168; …	guanine nucleotide-binding protein subunit beta-2-like 1 [Homo sapiens]; guanine nucleotide binding protein (G protein), beta polypeptide 2-like 1, isoform CRA_a [Homo sapiens]; guanine nucleotide binding protein (G protein), beta polypeptide 2-like 1, isoform CRA_i [Homo sapiens]; guanine nucleotide binding protein (G protein), beta polypeptide 2-like 1, isoform CRA_h [Homo sapiens]; guanine nuc…	gi|5174447		guanine nucleotide-binding protein subunit beta-2-like 1 [Homo sapiens]	VWQVTIGTR	34.69	1059.34	0.450489	7.02441	8.2116	1.16901
174	16	1202.33	7.55866	0.0633101	-1.04471	0.51991	0.0247162	0.0247162	gi|530381931; gi|9082289; gi|193786428; gi|189053381; gi|158256646; gi|158255666; gi|431822408; gi|431822406; gi|431822403; gi|431822401; gi|20149594; gi|154146191; gi|153792590; gi|291010569; gi|119624665; gi|119624663; gi|119624662; gi|119602174; gi|119602173; gi|119602172; gi|119602171; gi|111306539; gi|46249928; gi|16876955; gi|15680260; gi|15215418; gi|13436257; gi|386786; gi|292162; gi|1844…	PREDICTED: heat shock protein HSP 90-beta isoform X1 [Homo sapiens]; chaperone protein HSP90 beta [Homo sapiens]; unnamed protein product [Homo sapiens]; unnamed protein product [Homo sapiens]; unnamed protein product [Homo sapiens]; unnamed protein product [Homo sapiens]; heat shock protein HSP 90-beta isoform c [Homo sapiens]; heat shock protein HSP 90-beta isoform b [Homo sapiens]; heat shock …	gi|530381931		heat shock protein HSP 90-beta isoform X1 [Homo sapiens]	TKPIWTR	35.71	1203.34	0.663798	9.09593	10.635	1.16921
2019	16	1588.55	8.88841	0.422826	-2.32393	0.29945	0.0347323	0.0347323	gi|578834649; gi|189067576; gi|9790235; gi|23243283; gi|15277644; gi|18073360; gi|9309293; gi|7021167; gi|25089504	PREDICTED: asc-type amino acid transporter 1 isoform X2 [Homo sapiens]; unnamed protein product [Homo sapiens]; asc-type amino acid transporter 1 [Homo sapiens]; Solute carrier family 7, (neutral amino acid transporter, y+ system) member 10 [Homo sapiens]; amino acid transporter [Homo sapiens]; ASC1 protein [Homo sapiens]; asc-type amino acid transporter 1 [Homo sapiens]; unnamed protein product …	gi|578834649		asc-type amino acid transporter 1 isoform X2 [Homo sapiens]	EGHLPSLLAMIHVR	13.49	1589.56	0.884585	5.75009	6.72413	1.1694
195	16	1553.95	11.2811	0.268907	-2.4885	0.231698	0.0103946	0.0103946	gi|530425327; gi|530425325; gi|14165466; gi|14165464; gi|4506243; gi|119581562; gi|119581561; gi|119581559; gi|119581558; gi|119581557; gi|119581556; gi|15489171; gi|13325140; gi|12803183; gi|30582477; gi|4096061; gi|32354; gi|35774; gi|35772; gi|35768; gi|35770; gi|131528; gi|88192784; gi|78101308	PREDICTED: polypyrimidine tract-binding protein 1 isoform X2 [Homo sapiens]; PREDICTED: polypyrimidine tract-binding protein 1 isoform X1 [Homo sapiens]; polypyrimidine tract-binding protein 1 isoform c [Homo sapiens]; polypyrimidine tract-binding protein 1 isoform b [Homo sapiens]; polypyrimidine tract-binding protein 1 isoform a [Homo sapiens]; polypyrimidine tract binding protein 1, isoform CR…	gi|530425327		polypyrimidine tract-binding protein 1 isoform X2 [Homo sapiens]	IAIPGLAGAGNSVLLVSNLNPER	80.1	1554.96	0.40917	6.89246	8.06005	1.1694
18	16	1622.88	11.0654	0.0360129	-2.24227	0.28783	0.0384573	0.0384573	gi|530421543; gi|530421541; gi|530421539; gi|23510340; gi|23510338; gi|119579697; gi|119579695; gi|119579694; gi|15278386; gi|340072; gi|35830; gi|194384538; gi|194375520; gi|193783543; gi|24485; gi|24418865	PREDICTED: ubiquitin-like modifier-activating enzyme 1 isoform X3 [Homo sapiens]; PREDICTED: ubiquitin-like modifier-activating enzyme 1 isoform X2 [Homo sapiens]; PREDICTED: ubiquitin-like modifier-activating enzyme 1 isoform X1 [Homo sapiens]; ubiquitin-like modifier-activating enzyme 1 [Homo sapiens]; ubiquitin-like modifier-activating enzyme 1 [Homo sapiens]; ubiquitin-activating enzyme E1 (A…	gi|530421543	Regulation of proteolysis	ubiquitin-like modifier-activating enzyme 1 isoform X3 [Homo sapiens]	LAGTQPLEVLEAVQR	30.08	1623.89	0.0286188	7.58261	8.87581	1.17055
4713	16	1421.7	10.8533	0.28408	-3.8924	0.088406	0.000265786	0.000265786	gi|157388914; gi|119625186; gi|119625185; gi|14714481; gi|12052870; gi|7020706; gi|296434433	UPF0609 protein C4orf27 [Homo sapiens]; hypothetical protein FLJ20534, isoform CRA_b [Homo sapiens]; hypothetical protein FLJ20534, isoform CRA_a [Homo sapiens]; Chromosome 4 open reading frame 27 [Homo sapiens]; hypothetical protein [Homo sapiens]; unnamed protein product [Homo sapiens]; RecName: Full=UPF0609 protein C4orf27	gi|157388914	Gene regulation	UPF0609 protein C4orf27 [Homo sapiens]	ELGYSLEQRTVK	17.47	1422.7	0.363609	5.78884	6.78344	1.17181
1397	16	1139.09	7.76363	0.36436	1.80933	4.05441	0.0156236	0.0156236	gi|578826774	PREDICTED: death-associated protein kinase 2 isoform X9 [Homo sapiens]	gi|578826774	Apoptosis	death-associated protein kinase 2 isoform X9 [Homo sapiens]	MVASYLTPSR	21.72	1140.1	0.771184	8.37978	9.82098	1.17199
2428	16	1389.32	7.47281	0.142024	-1.68666	391685724258	0.0384489	0.0384489	gi|13027632; gi|11415046; gi|219841966; gi|219841822; gi|219521133; gi|74356269; gi|74353713; gi|73909038; gi|62739802; gi|62739800; gi|54035064; gi|3641544; gi|23396841	small EDRK-rich factor 1 isoform 2 [Homo sapiens]; small EDRK-rich factor 1 isoform 1 [Homo sapiens]; Small EDRK-rich factor 1B (centromeric) [Homo sapiens]; Small EDRK-rich factor 1B (centromeric) [Homo sapiens]; Small EDRK-rich factor 1B (centromeric) [Homo sapiens]; Small EDRK-rich factor 1B (centromeric) [Homo sapiens]; SERF1B protein [Homo sapiens]; Small EDRK-rich factor 1B (centromeric) [H…	gi|13027632	Cell signalling	small EDRK-rich factor 1 isoform 2 [Homo sapiens]	MSAGPHLPLKAPR	10.12	1390.33	0.714043	6.22319	7.2959	1.17237
6131	16	1068.5	8.5799	0.452125	-1.64862	0.335414	0.000375791	0.000375791	gi|189053745; gi|53832021; gi|6631081; gi|38327526; gi|18490602; gi|14583006; gi|5809682; gi|12043756; gi|14916957; gi|48425844	unnamed protein product [Homo sapiens]; carboxypeptidase M precursor [Homo sapiens]; carboxypeptidase M precursor [Homo sapiens]; carboxypeptidase M precursor [Homo sapiens]; Carboxypeptidase M [Homo sapiens]; carboxypeptidase M [Homo sapiens]; carboxypeptidase M precursor [Homo sapiens]; carboxypeptidase M [Homo sapiens]; RecName: Full=Carboxypeptidase M; Short=CPM; Flags: Precursor; Chain A, Cr…	gi|53832021		carboxypeptidase M precursor [Homo sapiens]	QEGMEAFLK	10.34	1069.51	0.00509172	7.11222	8.34306	1.17306
1620	16	1100.67	7.95503	0.397996	-3.23195	0.1702	0.00658449	0.00658449	gi|578836658; gi|578836656; gi|578836653; gi|520261969; gi|520261945; gi|119630228; gi|119630227; gi|119630226; gi|119630225; gi|119630224; gi|119630223; gi|119630222; gi|119630221; gi|119630219; gi|338290; gi|17046383; gi|17046381; gi|17046377; gi|17046375; gi|17046373; gi|5737751; gi|14571500; gi|36546; gi|29421186; gi|30488; gi|296453022	PREDICTED: protein SON isoform X3 [Homo sapiens]; PREDICTED: protein SON isoform X2 [Homo sapiens]; PREDICTED: protein SON isoform X1 [Homo sapiens]; protein SON isoform F [Homo sapiens]; protein SON isoform B [Homo sapiens]; SON DNA binding protein, isoform CRA_g [Homo sapiens]; SON DNA binding protein, isoform CRA_h [Homo sapiens]; SON DNA binding protein, isoform CRA_g [Homo sapiens]; SON DNA …	gi|578836658		protein SON isoform X3 [Homo sapiens]	SRTPSRRSR	7.61	1101.68	0.237901	7.13864	8.37836	1.17366
521	16	1375.8	8.36481	0.252735	1.19603	2.56277	0.0333246	0.0333246	gi|119587284	hCG2040755 [Homo sapiens]	gi|119587284	Unknown	hCG2040755 [Homo sapiens]	QRIKGHSLGLLR	10.81	1376.8	0.598785	7.49747	8.80677	1.17463
157	16	1567.48	9.41855	0.477971	-2.18652	0.256003	0.0032924	0.0032924	gi|13172066; gi|13171922; gi|218421100; gi|22000216; gi|22000184; gi|22000016; gi|22000014; gi|21999834; gi|21956248; gi|13171718	immunoglobulin heavy chain variable region [Homo sapiens]; immunoglobulin heavy chain variable region [Homo sapiens]; unnamed protein product [Homo sapiens]; immunoglobulin heavy chain variable region [Homo sapiens]; immunoglobulin heavy chain variable region [Homo sapiens]; immunoglobulin heavy chain variable region [Homo sapiens]; immunoglobulin heavy chain variable region [Homo sapiens]; immun…	gi|13172066	Immune system	immunoglobulin heavy chain variable region [Homo sapiens]	RIIPILGIANYAQK	6.98	1568.49	0.536093	6.17557	7.2723	1.17759
697	16	1099.46	9.15266	0.386229	-1.52251	0.434004	0.0404117	0.0404117	gi|530413651; gi|189065239; gi|4506189; gi|68303565; gi|68303563; gi|68303561; gi|119621621; gi|119621620; gi|119621619; gi|119595804; gi|119595803; gi|27503801; gi|13325216; gi|167887670; gi|167887669; gi|300536609; gi|300536511; gi|4092058; gi|2555136; gi|30583169; gi|259443363; gi|259443265; gi|116283481; gi|108936006; gi|12643540	PREDICTED: proteasome subunit alpha type-7-like isoform X1 [Homo sapiens]; unnamed protein product [Homo sapiens]; proteasome subunit alpha type-7 [Homo sapiens]; proteasome subunit alpha type-7-like isoform 3 [Homo sapiens]; proteasome subunit alpha type-7-like isoform 2 [Homo sapiens]; proteasome subunit alpha type-7-like isoform 1 [Homo sapiens]; proteasome (prosome, macropain) subunit, alpha …	gi|530413651		proteasome subunit alpha type-7-like isoform X1 [Homo sapiens]	ALLEVVQSGGK	29.35	1100.47	0.619849	5.38947	6.34701	1.17767
2915	14	1932.61	12.8524	0.669438	-3.05955	0.152687	0.00182486	0.00182486	gi|578809656; gi|578809654; gi|578809652; gi|530378449; gi|530378447; gi|530378445; gi|530378443; gi|63990428; gi|7657261; gi|119625253; gi|119625252; gi|109659042; gi|194377490; gi|45126441; gi|40788210; gi|10188938; gi|34395737	PREDICTED: rap guanine nucleotide exchange factor 2 isoform X7 [Homo sapiens]; PREDICTED: rap guanine nucleotide exchange factor 2 isoform X6 [Homo sapiens]; PREDICTED: rap guanine nucleotide exchange factor 2 isoform X5 [Homo sapiens]; PREDICTED: rap guanine nucleotide exchange factor 2 isoform X4 [Homo sapiens]; PREDICTED: rap guanine nucleotide exchange factor 2 isoform X3 [Homo sapiens]; PRED…	gi|578809656		rap guanine nucleotide exchange factor 2 isoform X7 [Homo sapiens]	HVGRMASVNMDPALMFR	13.61	1933.61	0.693053	3.5633	4.19737	1.17795
1979	15	1308.62	8.86411	0.19221	-2.29104	0.298832	0.0136112	0.0136112	gi|578818565; gi|530400571; gi|22854562; gi|158254718; gi|62414289; gi|21264345; gi|211948009; gi|119606622; gi|119606621; gi|119578465; gi|119578464; gi|44890587; gi|21595822; gi|21040384; gi|13111801; gi|340234; gi|167887751; gi|167887750; gi|167887749; gi|167887748; gi|340219; gi|307358; gi|5030431; gi|47115317; gi|149846002; gi|37850; gi|193787214; gi|193785065; gi|21757045; gi|16552261; gi|6…	PREDICTED: vimentin isoform X1 [Homo sapiens]; PREDICTED: peripherin isoform X1 [Homo sapiens]; CTCL tumor antigen HD-CL-06 [Homo sapiens]; unnamed protein product [Homo sapiens]; vimentin [Homo sapiens]; peripherin [Homo sapiens]; epididymis luminal protein 113 [Homo sapiens]; vimentin, isoform CRA_a [Homo sapiens]; vimentin, isoform CRA_a [Homo sapiens]; peripherin, isoform CRA_b [Homo sapiens]…	gi|578818565	Cell-cell interaction	vimentin isoform X1 [Homo sapiens]	NLQEAEEWYK	33.68	1309.63	0.378766	7.53753	8.88073	1.1782
7	16	1284.51	10.7062	0.045451	-1.5351	0.426831	0.0463519	0.0463519	gi|160420317; gi|116063573; gi|119593154; gi|119593153; gi|119593152; gi|119593151; gi|119593150; gi|384368275; gi|384368273; gi|326205158; gi|190192188; gi|190192186; gi|190192184; gi|190192182; gi|190192180; gi|190192178; gi|53791221; gi|53791219; gi|317040158; gi|1203969; gi|260268505; gi|28243; gi|116241365; gi|262118422; gi|262118421; gi|261278743; gi|261278742; gi|261278741; gi|261278740; g…	filamin-A isoform 2 [Homo sapiens]; filamin-A isoform 1 [Homo sapiens]; filamin A, alpha (actin binding protein 280), isoform CRA_e [Homo sapiens]; filamin A, alpha (actin binding protein 280), isoform CRA_d [Homo sapiens]; filamin A, alpha (actin binding protein 280), isoform CRA_c [Homo sapiens]; filamin A, alpha (actin binding protein 280), isoform CRA_b [Homo sapiens]; filamin A, alpha (actin…	gi|160420317	Biosynthesis/Metabolism	filamin-A isoform 2 [Homo sapiens]	LPQLPITNFSR	26.42	1285.52	0.399941	7.17058	8.44845	1.17821
226	16	1418.23	11.4134	0.362882	-3.44996	0.205509	0.0208083	0.0208083	gi|578834952; gi|530417304; gi|530417302; gi|189054889; gi|62088622; gi|507588248; gi|12025678; gi|194097352; gi|4501891; gi|194097350; gi|507588250; gi|4501893; gi|119577215; gi|119577214; gi|119577213; gi|119601382; gi|119601381; gi|119601378; gi|119601377; gi|119590471; gi|119590470; gi|37589943; gi|34194598; gi|33874637; gi|16041771; gi|13477151; gi|13097756; gi|295393786; gi|3157976; gi|1780…	PREDICTED: alpha-actinin-4 isoform X3 [Homo sapiens]; PREDICTED: alpha-actinin-4 isoform X2 [Homo sapiens]; PREDICTED: alpha-actinin-4 isoform X1 [Homo sapiens]; unnamed protein product [Homo sapiens]; actinin, alpha 2 variant [Homo sapiens]; alpha-actinin-2 isoform 2 [Homo sapiens]; alpha-actinin-4 [Homo sapiens]; alpha-actinin-1 isoform c [Homo sapiens]; alpha-actinin-1 isoform b [Homo sapiens]…	gi|578834952	Transprot	alpha-actinin-4 isoform X3 [Homo sapiens]	GYEEWLLNEIR	61.6	1419.23	0.620367	5.81374	6.84982	1.17821
1342	16	991.707	7.51126	0.20708	3.36698	13.6575	0.0031986	0.0031986	gi|530412188; gi|189055338; gi|4557701; gi|24234699; gi|119581157; gi|119581156; gi|119581155; gi|119581154; gi|119581147; gi|119571625; gi|119571624; gi|127801382; gi|127799941; gi|127796377; gi|127796031; gi|48735384; gi|47939651; gi|33991652; gi|15080273; gi|14198021; gi|14043271; gi|386803; gi|300623540; gi|300620772; gi|6729681; gi|34039; gi|194373749; gi|21754583; gi|30379; gi|34075; gi|759…	PREDICTED: keratin, type I cytoskeletal 17 isoform X1 [Homo sapiens]; unnamed protein product [Homo sapiens]; keratin, type I cytoskeletal 17 [Homo sapiens]; keratin, type I cytoskeletal 19 [Homo sapiens]; keratin 17, isoform CRA_d [Homo sapiens]; keratin 17, isoform CRA_c [Homo sapiens]; keratin 17, isoform CRA_b [Homo sapiens]; keratin 17, isoform CRA_a [Homo sapiens]; keratin 19 [Homo sapiens]…	gi|530412188		keratin, type I cytoskeletal 17 isoform X1 [Homo sapiens]	FETEQALR	42.85	992.714	54228322259	9.15228	10.7836	1.17824
165	16	1195.86	9.52225	0.127649	-2.75117	0.231897	0.0138594	0.0138594	gi|189053217; gi|32455266; gi|32455264; gi|320461711; gi|4505591; gi|119627387; gi|119627386; gi|119627385; gi|119627384; gi|119627383; gi|119627382; gi|119627381; gi|119627380; gi|18204954; gi|13937907; gi|440306; gi|54696346; gi|47115241; gi|197692477; gi|197692225; gi|82583658; gi|287641; gi|53790485; gi|548453; gi|260656339; gi|260656338; gi|164519505; gi|164519504	unnamed protein product [Homo sapiens]; peroxiredoxin-1 [Homo sapiens]; peroxiredoxin-1 [Homo sapiens]; peroxiredoxin-1 [Homo sapiens]; peroxiredoxin-1 [Homo sapiens]; peroxiredoxin 1, isoform CRA_a [Homo sapiens]; peroxiredoxin 1, isoform CRA_a [Homo sapiens]; peroxiredoxin 1, isoform CRA_a [Homo sapiens]; peroxiredoxin 1, isoform CRA_a [Homo sapiens]; peroxiredoxin 1, isoform CRA_a [Homo sapien…	gi|32455266		peroxiredoxin-1 [Homo sapiens]	LVQAFQFTDK	49.57	1196.87	0.447172	5.30672	6.2546	1.17862
758	16	987.509	7.96185	0.458409	2.91627	13.6517	0.0331316	0.0331316	gi|62822274; gi|189053096; gi|153252132; gi|4506633; gi|148746199; gi|119622234; gi|119622232; gi|119622231; gi|47683009; gi|47682684; gi|16878295; gi|221041822; gi|221041704; gi|221041674; gi|1655596; gi|40040596; gi|17932954; gi|36130; gi|485601449; gi|51702807	unknown [Homo sapiens]; unnamed protein product [Homo sapiens]; 60S ribosomal protein L31 isoform 3 [Homo sapiens]; 60S ribosomal protein L31 isoform 1 [Homo sapiens]; 60S ribosomal protein L31 isoform 2 [Homo sapiens]; ribosomal protein L31, isoform CRA_c [Homo sapiens]; ribosomal protein L31, isoform CRA_a [Homo sapiens]; ribosomal protein L31, isoform CRA_a [Homo sapiens]; RPL31 protein [Homo …	gi|153252132	Biosynthesis/Metabolism	60S ribosomal protein L31 isoform 3 [Homo sapiens]	SAINEVVTR	48.2	988.516	0.512314	4.85489	5.72553	1.17933
509	16	1244.23	8.99861	0.192779	-2.55223	0.218852	0.00584687	0.00584687	gi|3387980; gi|3387969; gi|3387929; gi|189069169; gi|189054409; gi|158259889; gi|15277228; gi|574584816; gi|574584820; gi|308235963; gi|21361322; gi|4507729; gi|574584811; gi|574584803; gi|50592996; gi|574584818; gi|29788768; gi|29788785; gi|5174735; gi|16755780; gi|119623729; gi|119623728; gi|119623727; gi|119608775; gi|119589485; gi|119589484; gi|119587079; gi|119587078; gi|119587073; gi|119575…	beta-tubulin [Homo sapiens]; beta-tubulin [Homo sapiens]; beta-tubulin [Homo sapiens]; unnamed protein product [Homo sapiens]; unnamed protein product [Homo sapiens]; unnamed protein product [Homo sapiens]; Beta-tubulin [Homo sapiens]; tubulin beta-4A chain isoform 3 [Homo sapiens]; tubulin beta-4A chain isoform 4 [Homo sapiens]; tubulin beta-3 chain isoform 2 [Homo sapiens]; tubulin beta-4A chai…	gi|3387980		beta-tubulin [Homo sapiens]	ISEQFTAMFR	55.49	1245.24	0.693663	8.17761	9.66965	1.18245
3288	15	2081	9.71692	0.116808	-1.84708	835177659988	0.0423173	0.0423173	gi|444733339	alternative protein CCDC111 [Homo sapiens]	gi|444733339		alternative protein CCDC111 [Homo sapiens]	MIALQRQQAMDFPIFQK	12.96	2082.01	0.241977	6.96201	8.23257	1.1825
502	16	1135.04	7.58219	0.346545	-1.31558	0.435118	0.0100429	0.0100429	gi|444732955	alternative protein BCAN [Homo sapiens]	gi|444732955		alternative protein BCAN [Homo sapiens]	CSAAHGCAMR	20.26	1136.04	0.633134	7.56248	8.9429	1.18254
117	16	955.092	9.34532	0.290624	-3.88898	0.0854469	9.37901e-05	9.37901e-05	gi|332356380; gi|189054552; gi|158258947; gi|62113341; gi|4502027; gi|11493459; gi|119626083; gi|119626082; gi|119626081; gi|119626079; gi|119626078; gi|119626076; gi|119626074; gi|119626071; gi|119626068; gi|119626065; gi|27692693; gi|23243418; gi|23241675; gi|21706456; gi|15679996; gi|317439073; gi|311843689; gi|311080815; gi|311080790; gi|308517021; gi|152112964; gi|763431; gi|303227495; gi|30…	albumin [Homo sapiens]; unnamed protein product [Homo sapiens]; unnamed protein product [Homo sapiens]; serum albumin [Homo sapiens]; serum albumin preproprotein [Homo sapiens]; PRO2619 [Homo sapiens]; albumin, isoform CRA_t [Homo sapiens]; albumin, isoform CRA_s [Homo sapiens]; albumin, isoform CRA_r [Homo sapiens]; albumin, isoform CRA_p [Homo sapiens]; albumin, isoform CRA_o [Homo sapiens]; al…	gi|332356380		albumin [Homo sapiens]	VPQVSTPTLVEVSR	69.87	956.1	0.710232	4.09365	4.84506	1.18355
1217	16	1272.61	7.9321	0.487761	-0.971831	0.545668	0.0356971	0.0356971	gi|62241042; gi|119613716; gi|119613715; gi|223460490; gi|116496781; gi|45643460; gi|57999481; gi|31958; gi|288558855	bifunctional glutamate/proline--tRNA ligase [Homo sapiens]; glutamyl-prolyl-tRNA synthetase, isoform CRA_b [Homo sapiens]; glutamyl-prolyl-tRNA synthetase, isoform CRA_a [Homo sapiens]; Glutamyl-prolyl-tRNA synthetase [Homo sapiens]; EPRS protein [Homo sapiens]; proliferation-inducing protein 32 [Homo sapiens]; hypothetical protein [Homo sapiens]; glutaminyl-tRNA synthetase [Homo sapiens]; RecNam…	gi|62241042		bifunctional glutamate/proline--tRNA ligase [Homo sapiens]	QNDGQRKDPSK	11.03	1273.62	0.500802	7.58744	8.98018	1.18356
13	16	618.266	11.3453	0.0256858	3033	1.28731	0.00141876	0.00141876	gi|119627915; gi|119627914	KIAA1522, isoform CRA_b [Homo sapiens]; KIAA1522, isoform CRA_a [Homo sapiens]	gi|119627915		KIAA1522, isoform CRA_b [Homo sapiens]	DPSSSK	18.4	619.273	0.00696209	8.28795	9.81855	1.18468
217	16	983.618	8.75021	0.611095	-1.15752	0.924487	0.396773	0.396773	gi|530366766	PREDICTED: LOW QUALITY PROTEIN: kinesin family member 28, pseudogene [Homo sapiens]	gi|530366766		LOW QUALITY PROTEIN: kinesin family member 28, pseudogene [Homo sapiens]	XDVALIVKK	13.67	984.625	0.611106	5.50895	6.52973	1.18529
439	16	1114.43	7.85064	0.18482	-1.97043	0.32624	0.00822182	0.00822182	gi|578818565; gi|62822503; gi|22854562; gi|158254718; gi|55749932; gi|62414289; gi|211948009; gi|440355928; gi|119606622; gi|119606621; gi|119591147; gi|119591145; gi|44890587; gi|21594664; gi|21040384; gi|13111801; gi|148728589; gi|3411134; gi|3411132; gi|3411130; gi|167887751; gi|167887750; gi|167887749; gi|1408188; gi|340219; gi|181540; gi|23506465; gi|23194177; gi|22415740; gi|21358854; gi|19…	PREDICTED: vimentin isoform X1 [Homo sapiens]; unknown [Homo sapiens]; CTCL tumor antigen HD-CL-06 [Homo sapiens]; unnamed protein product [Homo sapiens]; desmin [Homo sapiens]; vimentin [Homo sapiens]; epididymis luminal protein 113 [Homo sapiens]; mutant desmin p.K241E [Homo sapiens]; vimentin, isoform CRA_a [Homo sapiens]; vimentin, isoform CRA_a [Homo sapiens]; desmin, isoform CRA_a [Homo sap…	gi|578818565	Cell-cell interaction	vimentin isoform X1 [Homo sapiens]	VELQELNDR	54.51	1115.43	0.493125	8.78702	10.4207	1.18592
1474	16	899.633	7.73634	0.478522	-2.07244	0.340274	0.0457851	0.0457851	gi|119620939	phospholipase B1, isoform CRA_c [Homo sapiens]	gi|119620939		phospholipase B1, isoform CRA_c [Homo sapiens]	KPKGRSVK	11.03	900.641	0.701366	5.11598	6.06892	1.18627
179	16	1207.72	9.69351	0.451024	-4.27688	0.0602454	5.89145e-06	5.89145e-06	gi|530368202; gi|530368200; gi|530368198; gi|194018433; gi|194018431; gi|119620418; gi|71297469; gi|47124478; gi|14017899; gi|172046130	PREDICTED: uncharacterized protein KIAA1841 isoform X3 [Homo sapiens]; PREDICTED: uncharacterized protein KIAA1841 isoform X2 [Homo sapiens]; PREDICTED: uncharacterized protein KIAA1841 isoform X1 [Homo sapiens]; uncharacterized protein KIAA1841 isoform a [Homo sapiens]; uncharacterized protein KIAA1841 isoform b [Homo sapiens]; KIAA1841 protein, isoform CRA_a [Homo sapiens]; KIAA1841 protein [Ho…	gi|119620418		KIAA1841 protein, isoform CRA_a [Homo sapiens]	MRLGDLDR	15.7	1208.73	0.508743	5.43703	6.4507	1.18644
486	16	959.974	7.55125	0.241706	-1.36426	0.450559	0.0477988	0.0477988	gi|63055057; gi|119575362; gi|187952625; gi|187951691; gi|172046825	beta-actin-like protein 2 [Homo sapiens]; similar to RIKEN cDNA 4732495G21 gene [Homo sapiens]; Actin, beta-like 2 [Homo sapiens]; Actin, beta-like 2 [Homo sapiens]; RecName: Full=Beta-actin-like protein 2; AltName: Full=Kappa-actin	gi|63055057		beta-actin-like protein 2 [Homo sapiens]	AGFGGDDAPR	25.56	960.981	0.72	8.18676	9.7193	1.1872
4335	16	1400.17	11.7229	0.440439	0.987069	2.12216	0.0334549	0.0334549	gi|282847398; gi|119619369; gi|119619368; gi|47077469; gi|47077281; gi|116248533	mitogen-activated protein kinase kinase kinase 15 [Homo sapiens]; mitogen-activated protein kinase kinase kinase 15, isoform CRA_b [Homo sapiens]; mitogen-activated protein kinase kinase kinase 15, isoform CRA_a [Homo sapiens]; unnamed protein product [Homo sapiens]; unnamed protein product [Homo sapiens]; RecName: Full=Mitogen-activated protein kinase kinase kinase 15; AltName: Full=Apoptosis si…	gi|282847398		mitogen-activated protein kinase kinase kinase 15 [Homo sapiens]	SKWGPMKEPTIK	19.04	1401.18	0.436187	4.92493	5.84737	1.1873
2555	16	825.508	9.23753	0.380434	-2.31813	0.271501	0.0190619	0.0190619	gi|578838944	PREDICTED: NF-kappa-B essential modulator isoform X6 [Homo sapiens]	gi|578838944		NF-kappa-B essential modulator isoform X6 [Homo sapiens]	MTKFRK	6.34	826.516	0.232788	6.26424	7.43774	1.18733
744	16	908.726	8.4679	0.504934	-1.96494	0.361396	0.0450085	0.0450085	gi|4262020	UDP-N-acetylglucosamine: alpha-6-D-mannoside beta-1,6-N-acetylglucosaminyltransferase V|GlcNAc transferase V, partial [Homo sapiens]	gi|4262020	Biosynthesis/Metabolism	UDP-N-acetylglucosamine: alpha-6-D-mannoside beta-1,6-N-acetylglucosaminyltransferase V|GlcNAc transferase V, partial [Homo sapiens]	QQNGSEER	18.88	909.733	0.55706	5.81769	6.90889	1.18757
115	16	1414.7	9.14836	0.0231935	-0.740705	0.626512	0.0379564	0.0379564	gi|530424793; gi|530424791; gi|530424789; gi|158256884; gi|158255726; gi|222144326; gi|15809016; gi|222144324; gi|5453740; gi|211947907; gi|119624130; gi|119622086; gi|119622085; gi|119622084; gi|119622083; gi|119622082; gi|119622081; gi|119622080; gi|21619210; gi|21618917; gi|16741043; gi|13436446; gi|829623; gi|32187319; gi|62896697; gi|34756; gi|20135924; gi|20135922; gi|15076511; gi|205829213…	PREDICTED: myosin regulatory light chain 12A isoform X3 [Homo sapiens]; PREDICTED: myosin regulatory light chain 12A isoform X2 [Homo sapiens]; PREDICTED: myosin regulatory light chain 12A isoform X1 [Homo sapiens]; unnamed protein product [Homo sapiens]; unnamed protein product [Homo sapiens]; myosin regulatory light chain 12B [Homo sapiens]; myosin regulatory light chain 12B [Homo sapiens]; myo…	gi|530424793		myosin regulatory light chain 12A isoform X3 [Homo sapiens]	FTDEEVDELYR	38.22	1415.71	0.256512	5.01128	5.95129	1.18758
739	16	843.547	8.20789	0.534537	2.51574	7.48368	0.014254	0.014254	gi|189065273; gi|4506685; gi|119588854; gi|72679303; gi|42542653; gi|20987260; gi|13879581; gi|12653411; gi|553640; gi|307391; gi|488417; gi|1754633; gi|485601395; gi|50403608	unnamed protein product [Homo sapiens]; 40S ribosomal protein S13 [Homo sapiens]; ribosomal protein S13 [Homo sapiens]; Ribosomal protein S13 [Homo sapiens]; Ribosomal protein S13 [Homo sapiens]; Ribosomal protein S13 [Homo sapiens]; Ribosomal protein S13 [Homo sapiens]; Ribosomal protein S13 [Homo sapiens]; ribosomal protein S13 [Homo sapiens]; ribosomal protein S13 [Homo sapiens]; ribosomal pro…	gi|4506685	Gene regulation	40S ribosomal protein S13 [Homo sapiens]	LILIESR	31.64	844.554	0.842505	7.98094	9.48029	1.18787
162	16	1144.86	9.10161	0.0400452	-1.39031	0.412897	0.0069723	0.0069723	gi|5031875; gi|27436948; gi|544063466; gi|544063464; gi|383792150; gi|27436946; gi|544063468; gi|119573385; gi|119573384; gi|119573383; gi|119573382; gi|119573381; gi|54035059; gi|21619981; gi|13111979; gi|12653479; gi|386856; gi|39653934; gi|307108; gi|57014043; gi|34236; gi|34228; gi|194379984; gi|77819840; gi|57014047; gi|57014045; gi|29164424; gi|125962; gi|224901	lamin isoform C [Homo sapiens]; lamin isoform A-delta10 [Homo sapiens]; lamin isoform C [Homo sapiens]; lamin isoform E [Homo sapiens]; lamin isoform D [Homo sapiens]; lamin isoform A [Homo sapiens]; lamin isoform A-delta50 [Homo sapiens]; lamin A/C, isoform CRA_d [Homo sapiens]; lamin A/C, isoform CRA_b [Homo sapiens]; lamin A/C, isoform CRA_c [Homo sapiens]; lamin A/C, isoform CRA_b [Homo sapie…	gi|5031875		lamin isoform C [Homo sapiens]	LADALQELR	58.47	1145.87	0.451325	8.54681	10.1546	1.18812
96	16	1242.79	10.4414	0.0957528	-1.20422	0.472368	0.0174226	0.0174226	gi|530387553; gi|10440566; gi|119584160; gi|119584159; gi|119584157; gi|49901992; gi|49901771; gi|311641349; gi|4572476; gi|4572474; gi|4572472; gi|4572470; gi|4572468; gi|4572464; gi|46396556	PREDICTED: leucine zipper putative tumor suppressor 1 isoform X1 [Homo sapiens]; leucine zipper putative tumor suppressor 1 [Homo sapiens]; leucine zipper, putative tumor suppressor 1, isoform CRA_d [Homo sapiens]; leucine zipper, putative tumor suppressor 1, isoform CRA_b [Homo sapiens]; leucine zipper, putative tumor suppressor 1, isoform CRA_b [Homo sapiens]; Leucine zipper, putative tumor sup…	gi|530387553		leucine zipper putative tumor suppressor 1 isoform X1 [Homo sapiens]	EQDLLETKLR	8.52	1243.8	0.339157	6.7838	8.06045	1.18819
1706	16	1500.71	9.83509	0.363548	-3.9241	0.111398	0.00662382	0.00662382	gi|223480	dismutase,Cu/Zn superoxide	gi|223480		dismutase,Cu/Zn superoxide	GNGPVQGIINFEQK	16.72	1501.72	0.0250425	4.28476	5.09236	1.18848
354	16	1085.18	7.67524	0.154972	-0.974734	0.55284	0.0391437	0.0391437	gi|209862831; gi|50845388; gi|50845386; gi|4757756; gi|209402742; gi|119597993; gi|119597992; gi|119597991; gi|119597990; gi|119597989; gi|119597988; gi|62202495; gi|45786109; gi|30962862; gi|30962842; gi|18645167; gi|18088908; gi|16877002; gi|16306978; gi|16198377; gi|12655075; gi|30583703; gi|34364597; gi|194388544; gi|73909156; gi|1683183; gi|53791164; gi|40041076; gi|219910; gi|113950; gi|205…	annexin A2 isoform 2 [Homo sapiens]; annexin A2 isoform 1 [Homo sapiens]; annexin A2 isoform 2 [Homo sapiens]; annexin A2 isoform 2 [Homo sapiens]; epididymis secretory protein Li 270 [Homo sapiens]; annexin A2, isoform CRA_c [Homo sapiens]; annexin A2, isoform CRA_b [Homo sapiens]; annexin A2, isoform CRA_b [Homo sapiens]; annexin A2, isoform CRA_b [Homo sapiens]; annexin A2, isoform CRA_b [Homo…	gi|209862831		annexin A2 isoform 2 [Homo sapiens]	AYTNFDAER	51.93	1086.19	0.45262	9.26425	11.0153	1.18901
709	16	886.636	7.71429	0.254731	3.51662	16.1384	0.00784338	0.00784338	gi|74751951	RecName: Full=Putative ankyrin repeat domain-containing protein 26-like 1; AltName: Full=Ankyrin repeat domain-containing protein 36B pseudogene 1	gi|74751951		RecName: Full=Putative ankyrin repeat domain-containing protein 26-like 1	ALKQNGEK	13.45	887.644	0.604655	7.17236	8.53474	1.18995
390	16	978.614	7.85627	0.188033	1.19593	2.4046	0.00506358	0.00506358	gi|30142025; gi|32484987; gi|119574476; gi|119574475; gi|119574474; gi|14249856; gi|7717037; gi|126634902; gi|51105905; gi|74731960	unknown [Homo sapiens]; transmembrane protein 176A [Homo sapiens]; hepatocellular carcinoma-associated antigen 112, isoform CRA_b [Homo sapiens]; hepatocellular carcinoma-associated antigen 112, isoform CRA_c [Homo sapiens]; hepatocellular carcinoma-associated antigen 112, isoform CRA_b [Homo sapiens]; Transmembrane protein 176A [Homo sapiens]; hepatocellular carcinoma-associated antigen 112 [Hom…	gi|32484987	Receptor	transmembrane protein 176A [Homo sapiens]	MFPTKGKR	9.49	979.622	0.340779	6.57815	7.82893	1.19014
9	16	1372	8.91461	0.0510914	1.60426	3.54302	0.0239673	0.0239673	gi|119614842; gi|119614841	hCG1642624, isoform CRA_b [Homo sapiens]; hCG1642624, isoform CRA_a [Homo sapiens]	gi|119614842	Unknown	hCG1642624, isoform CRA_b [Homo sapiens]	RPPMKPFILTR	10.33	1373.01	0.596659	5.78433	6.88794	1.19079
1984	13	2348.03	10.7371	0.0834923	-1.6659	0.352461	0.0168445	0.0168445	gi|578812547	PREDICTED: protein dopey-1 isoform X8 [Homo sapiens]	gi|578812547		protein dopey-1 isoform X8 [Homo sapiens]	AIMDNLMTHDKTTFRDLMKR	13.61	2349.03	0.946576	7.09512	8.4494	1.19088
1232	16	1083.87	7.81032	0.319049	4.37091	27.7068	0.0015721	0.0015721	gi|189065239; gi|4506189; gi|119595804; gi|13325216; gi|300536609; gi|4092058; gi|2555136; gi|30583169; gi|259443363; gi|116283481; gi|12643540	unnamed protein product [Homo sapiens]; proteasome subunit alpha type-7 [Homo sapiens]; hCG41772, isoform CRA_b [Homo sapiens]; Proteasome (prosome, macropain) subunit, alpha type, 7 [Homo sapiens]; unnamed protein product [Homo sapiens]; proteasome subunit HSPC [Homo sapiens]; proteasome subunit XAPC7 [Homo sapiens]; proteasome (prosome, macropain) subunit, alpha type, 7 [Homo sapiens]; unnamed …	gi|4506189		proteasome subunit alpha type-7 [Homo sapiens]	ILNPEEIEK	17.15	1084.87	0.540624	7.37855	8.79292	1.19169
1228	16	1468.74	9.25554	0.580503	-1.10896	0.503885	0.024668	0.024668	gi|347921141	transmembrane protein 126A isoform 2 [Homo sapiens]	gi|347921141	Cell signalling	transmembrane protein 126A isoform 2 [Homo sapiens]	AGIPFLTTDLTYR	16.33	1469.75	0.366057	6.88276	8.20886	1.19267
66	16	1095.66	7.81472	0.0541582	1.2416	2.65365	0.0294715	0.0294715	gi|578799212; gi|18490987; gi|119615281; gi|119615280; gi|119615279; gi|13676344; gi|12804309; gi|5815233; gi|31979225; gi|193785840; gi|14042338; gi|40038621; gi|40031456; gi|51316541	PREDICTED: mRNA turnover protein 4 homolog isoform X1 [Homo sapiens]; mRNA turnover protein 4 homolog [Homo sapiens]; chromosome 1 open reading frame 33, isoform CRA_a [Homo sapiens]; chromosome 1 open reading frame 33, isoform CRA_b [Homo sapiens]; chromosome 1 open reading frame 33, isoform CRA_a [Homo sapiens]; MRNA turnover 4 homolog (S. cerevisiae) [Homo sapiens]; MRNA turnover 4 homolog (S.…	gi|578799212		mRNA turnover protein 4 homolog isoform X1 [Homo sapiens]	QLGLPTALKR	4.2	1096.67	0.0185852	8.0906	9.6505	1.1928
1328	14	2221.92	9.08585	0.405004	-1.07289	0.518577	0.0261016	0.0261016	gi|119617896	hCG2038211 [Homo sapiens]	gi|119617896	Unknown	hCG2038211 [Homo sapiens]	QENHLNPGGGGCSEPR	16.12	2222.92	0.532423	7.49369	8.94165	1.19322
505	14	1707.11	11.0345	0.494112	-3.39878	0.142808	0.00666	0.00666	gi|40032143	unnamed protein product [Homo sapiens]	gi|40032143	Unknown	unnamed protein product [Homo sapiens]	VAGDYR	10.38	1708.11	0.563521	5.87848	7.0165	1.19359
38	16	1898.85	9.79028	0.0315475	-1.73504	0.37363	0.0355057	0.0355057	gi|578839334; gi|578827087; gi|578801114; gi|530405979; gi|530405975; gi|530364927; gi|189053379; gi|332164781; gi|332164779; gi|332164777; gi|332164775; gi|33286422; gi|33286420; gi|33286418; gi|10835121; gi|32967597; gi|211947927; gi|119598296; gi|119598295; gi|119598294; gi|119598293; gi|119598292; gi|119598291; gi|119598290; gi|119573465; gi|119573464; gi|127796241; gi|127796139; gi|127795697…	PREDICTED: pyruvate kinase PKLR isoform X1 [Homo sapiens]; PREDICTED: pyruvate kinase PKM isoform X4 [Homo sapiens]; PREDICTED: pyruvate kinase PKLR isoform X2 [Homo sapiens]; PREDICTED: pyruvate kinase PKM isoform X3 [Homo sapiens]; PREDICTED: pyruvate kinase PKM isoform X1 [Homo sapiens]; PREDICTED: pyruvate kinase PKLR isoform X1 [Homo sapiens]; unnamed protein product [Homo sapiens]; pyruvate…	gi|578839334		pyruvate kinase PKLR isoform X1 [Homo sapiens]	GDLGIEIPAEK	30.49	1899.86	0.245809	7.76431	9.2725	1.19425
771	16	1706.81	9.64978	0.305235	-1.97296	0.284332	0.0013865	0.0013865	gi|14583014; gi|59859885; gi|9845502; gi|119628690; gi|119607487; gi|119607486; gi|119605358; gi|119605357; gi|119605356; gi|119584991; gi|119584990; gi|119584989; gi|119584988; gi|119584987; gi|119584986; gi|119573588; gi|119573587; gi|77748406; gi|49522879; gi|48734781; gi|47939621; gi|47939530; gi|47938375; gi|47125390; gi|45786148; gi|44890755; gi|38541669; gi|31419811; gi|30047125; gi|219615…	laminin receptor-like protein LAMRL5 [Homo sapiens]; 40S ribosomal protein SA [Homo sapiens]; 40S ribosomal protein SA [Homo sapiens]; hCG31107, isoform CRA_b [Homo sapiens]; hCG1984468, isoform CRA_b [Homo sapiens]; hCG1984468, isoform CRA_a [Homo sapiens]; similar to Laminin receptor 1, isoform CRA_b [Homo sapiens]; similar to Laminin receptor 1, isoform CRA_a [Homo sapiens]; similar to Laminin…	gi|14583014		laminin receptor-like protein LAMRL5 [Homo sapiens]	AIVAIENPADVSVISSR	74.65	1707.82	0.0393473	6.30454	7.53377	1.19498
222	16	1814.9	9.76073	0.0300077	-1.13553	0.492645	0.0163225	0.0163225	gi|221043872	unnamed protein product [Homo sapiens]	gi|221043872	Unknown	unnamed protein product [Homo sapiens]	MNTEASMCQAEGPASAK	17.1	1815.91	0.250663	7.08144	8.47522	1.19682
5	16	892.504	10.4203	0.015482	-1.12063	0.484286	0.00612077	0.00612077	gi|530414214; gi|189069237; gi|158261669; gi|8393956; gi|119583557; gi|219518800; gi|75517938; gi|8118050; gi|5911369; gi|221044826; gi|221044786; gi|221041512; gi|6018510; gi|6018508; gi|6018506; gi|12643252	PREDICTED: serpin B13 isoform X1 [Homo sapiens]; unnamed protein product [Homo sapiens]; unnamed protein product [Homo sapiens]; serpin B13 [Homo sapiens]; serpin peptidase inhibitor, clade B (ovalbumin), member 13, isoform CRA_d [Homo sapiens]; SERPINB13 protein [Homo sapiens]; Serine (or cysteine) proteinase inhibitor, clade B (ovalbumin), member 13 [Homo sapiens]; headpin [Homo sapiens]; headp…	gi|530414214	Cell signalling	serpin B13 isoform X1 [Homo sapiens]	DSLGAVSTR	8.08	893.511	0.0160247	4.77104	5.71275	1.19738
149	16	1052.55	9.36243	0.0416332	-1.05365	0.508392	0.0102001	0.0102001	gi|11056044; gi|211947917; gi|119574771; gi|119574768; gi|127798847; gi|127796267; gi|85397896; gi|85397510; gi|81294282; gi|33150672; gi|11526787; gi|6563256; gi|4960208; gi|5931602; gi|8247940	inorganic pyrophosphatase [Homo sapiens]; epididymis secretory sperm binding protein Li 66p [Homo sapiens]; pyrophosphatase (inorganic) 1, isoform CRA_a [Homo sapiens]; pyrophosphatase (inorganic) 1, isoform CRA_a [Homo sapiens]; Pyrophosphatase (inorganic) 1 [Homo sapiens]; Pyrophosphatase (inorganic) 1 [Homo sapiens]; Pyrophosphatase 1 [Homo sapiens]; Pyrophosphatase 1 [Homo sapiens]; Pyrophosp…	gi|11056044		inorganic pyrophosphatase [Homo sapiens]	AAPFSLEYR	63.37	1053.55	0.0205721	7.10185	8.50611	1.19773
29	16	1980.98	9.9977	0.033189	-1.39218	0.44555	0.0462236	0.0462236	gi|578822169; gi|24234686; gi|5729877; gi|209402726; gi|194739661; gi|119587945; gi|119587944; gi|119587943; gi|48257068; gi|18043726; gi|16741727; gi|16740593; gi|13273304; gi|194390750; gi|193788318; gi|62897129; gi|62896815; gi|32467; gi|11526573; gi|123648; gi|508123773; gi|320089807; gi|320089794; gi|225698077; gi|225698075; gi|225698073; gi|225698071; gi|225698069	PREDICTED: heat shock cognate 71 kDa protein isoform X1 [Homo sapiens]; heat shock cognate 71 kDa protein isoform 2 [Homo sapiens]; heat shock cognate 71 kDa protein isoform 1 [Homo sapiens]; epididymis secretory sperm binding protein Li 72p [Homo sapiens]; epididymis luminal protein 33 [Homo sapiens]; heat shock 70kDa protein 8, isoform CRA_b [Homo sapiens]; heat shock 70kDa protein 8, isoform C…	gi|578822169	Stress response	heat shock cognate 71 kDa protein isoform X1 [Homo sapiens]	TVTNAVVTVPAYFNDSQR	69.71	1981.99	0.0229278	9.35443	11.2049	1.19782
815	16	1161.19	7.43269	0.12324	3.8451	26.1869	0.0339676	0.0339676	gi|189053122; gi|224451142; gi|44890052; gi|44890050; gi|5031851; gi|119628265; gi|119628264; gi|119628263; gi|119628262; gi|119628261; gi|119628260; gi|119628259; gi|51895905; gi|15680064; gi|189426; gi|189388; gi|221044686; gi|57870; gi|35595; gi|197692597; gi|197692339; gi|1246757; gi|17645934; gi|134973	unnamed protein product [Homo sapiens]; stathmin isoform b [Homo sapiens]; stathmin isoform a [Homo sapiens]; stathmin isoform a [Homo sapiens]; stathmin isoform a [Homo sapiens]; stathmin 1/oncoprotein 18, isoform CRA_a [Homo sapiens]; stathmin 1/oncoprotein 18, isoform CRA_a [Homo sapiens]; stathmin 1/oncoprotein 18, isoform CRA_a [Homo sapiens]; stathmin 1/oncoprotein 18, isoform CRA_a [Homo s…	gi|224451142	cell differentiation	stathmin isoform b [Homo sapiens]	AIEENNNFSK	27.63	1162.2	0.741255	5.65992	6.78527	1.19883
69	16	932.363	11.3352	0.0207898	1.18699	2.33863	0.000425137	0.000425137	gi|336285210; gi|119575733	glucose-fructose oxidoreductase domain-containing protein 1 isoform 3 precursor [Homo sapiens]; hCG2043251, isoform CRA_a [Homo sapiens]	gi|336285210		glucose-fructose oxidoreductase domain-containing protein 1 isoform 3 precursor [Homo sapiens]	QKNTGEKK	15.92	933.37	0.0112195	6.5388	7.84083	1.19912
7167	13	595.308	9.09549	0.422111	-2.32309	0.268967	0.0386783	0.0386783	gi|530413755; gi|530384171; gi|119619479; gi|194375317	PREDICTED: sialic acid-binding Ig-like lectin 15 isoform X1 [Homo sapiens]; PREDICTED: synaptojanin-2 isoform X1 [Homo sapiens]; hCG1796586 [Homo sapiens]; unnamed protein product [Homo sapiens]	gi|530413755	Cell signalling	sialic acid-binding Ig-like lectin 15 isoform X1 [Homo sapiens]	MTATR	9.15	596.315	0.00587609	8.10592	9.72244	1.19942
565	14	1566.28	11.1425	0.421354	-1.83858	0.341331	0.0269073	0.0269073	gi|62630157; gi|158257354; gi|261399877; gi|261399875; gi|58331185; gi|5453607; gi|119620146; gi|119620145; gi|119620144; gi|56789228; gi|17939554; gi|2559010; gi|221043886; gi|221042112; gi|221041996; gi|221039560; gi|221039404; gi|49168508; gi|48145555; gi|62896515; gi|40042326; gi|3041738	unknown [Homo sapiens]; unnamed protein product [Homo sapiens]; T-complex protein 1 subunit eta isoform d [Homo sapiens]; T-complex protein 1 subunit eta isoform c [Homo sapiens]; T-complex protein 1 subunit eta isoform b [Homo sapiens]; T-complex protein 1 subunit eta isoform a [Homo sapiens]; chaperonin containing TCP1, subunit 7 (eta), isoform CRA_c [Homo sapiens]; chaperonin containing TCP1, …	gi|261399877	Protein folding	T-complex protein 1 subunit eta isoform d [Homo sapiens]	LPIGDVATQYFADR	7.12	1567.29	0.50669	6.63389	7.96241	1.20026
624	16	993.983	8.04157	0.40372	-1.51517	0.379436	0.00487663	0.00487663	gi|578815852; gi|530388798; gi|40805823; gi|119612601; gi|119612600; gi|119612599; gi|219841908; gi|27469566; gi|22652113; gi|296434458	PREDICTED: collagen alpha-1(XXII) chain isoform X2 [Homo sapiens]; PREDICTED: collagen alpha-1(XXII) chain isoform X1 [Homo sapiens]; collagen alpha-1(XXII) chain precursor [Homo sapiens]; collagen, type XXII, alpha 1, isoform CRA_c [Homo sapiens]; collagen, type XXII, alpha 1, isoform CRA_b [Homo sapiens]; collagen, type XXII, alpha 1, isoform CRA_a [Homo sapiens]; COL22A1 protein [Homo sapiens]…	gi|578815852		collagen alpha-1(XXII) chain isoform X2 [Homo sapiens]	GDPGAPGVGLR	11.67	994.99	0.51628	7.21747	8.66323	1.20031
5835	14	1784.85	9.54092	0.428623	-2.71446	0.169974	0.000210919	0.000210919	gi|119574297	hCG2038448 [Homo sapiens]	gi|119574297	Unknown	hCG2038448 [Homo sapiens]	GLLGLASTMPDTGALLGGK	8.8	1785.86	0.565266	6.1157	7.34443	1.20091
396	16	970.784	7.59485	0.139773	-0.965645	0.540477	0.0194507	0.0194507	gi|119588579	ankyrin repeat and BTB (POZ) domain containing 2, isoform CRA_b [Homo sapiens]	gi|119588579		ankyrin repeat and BTB (POZ) domain containing 2, isoform CRA_b [Homo sapiens]	TDSLLVGIR	18.24	971.791	0.695358	8.95157	10.7515	1.20108
445	16	956.927	7.74627	0.183416	-0.707038	0.627804	0.0114451	0.0114451	gi|189054793; gi|24234688; gi|209402720; gi|119582533; gi|119582532; gi|18645123; gi|12653415; gi|292059; gi|21040386; gi|221042022; gi|221039760; gi|62897075; gi|95045146; gi|21264428	unnamed protein product [Homo sapiens]; stress-70 protein, mitochondrial precursor [Homo sapiens]; epididymis secretory sperm binding protein Li 124m [Homo sapiens]; heat shock 70kDa protein 9B (mortalin-2), isoform CRA_b [Homo sapiens]; heat shock 70kDa protein 9B (mortalin-2), isoform CRA_a [Homo sapiens]; Heat shock 70kDa protein 9 (mortalin) [Homo sapiens]; Heat shock 70kDa protein 9 (mortali…	gi|24234688	Protein folding	stress-70 protein, mitochondrial precursor [Homo sapiens]	VLENAEGAR	60.99	957.934	0.719314	8.66643	10.4095	1.20113
294	16	1310.33	9.93944	0.132267	-2.41617	0.261105	0.0134348	0.0134348	gi|578818565; gi|22854562; gi|158254718; gi|62414289; gi|211948009; gi|119606622; gi|119606621; gi|44890587; gi|21040384; gi|13111801; gi|340234; gi|167887751; gi|167887750; gi|167887749; gi|167887748; gi|340219; gi|47115317; gi|149846002; gi|37850; gi|193787214; gi|21757045; gi|16552261; gi|62896763; gi|62896573; gi|62896523; gi|66714141; gi|55977767; gi|20149841; gi|20149840; gi|20149839; gi|20…	PREDICTED: vimentin isoform X1 [Homo sapiens]; CTCL tumor antigen HD-CL-06 [Homo sapiens]; unnamed protein product [Homo sapiens]; vimentin [Homo sapiens]; epididymis luminal protein 113 [Homo sapiens]; vimentin, isoform CRA_a [Homo sapiens]; vimentin, isoform CRA_a [Homo sapiens]; Vimentin [Homo sapiens]; Vimentin [Homo sapiens]; Vimentin [Homo sapiens]; vimentin, partial [Homo sapiens]; vimenti…	gi|578818565	Cell-cell interaction	vimentin isoform X1 [Homo sapiens]	EMEENFAVEAANYQDTIGR	87.78	1311.34	0.688583	6.89325	8.28539	1.20196
1003	16	1146.42	7.87382	0.532592	-1.09921	0.50177	0.0241527	0.0241527	gi|126032338; gi|345842488; gi|119612685; gi|3123584; gi|2696015; gi|325511382; gi|693803	ryanodine receptor 3 isoform 1 [Homo sapiens]; ryanodine receptor 3 isoform 2 [Homo sapiens]; ryanodine receptor 3, isoform CRA_d [Homo sapiens]; ryanodine receptor 3 [Homo sapiens]; brain ryanodine receptor [Homo sapiens]; RecName: Full=Ryanodine receptor 3; Short=RYR-3; Short=RyR3; AltName: Full=Brain ryanodine receptor-calcium release channel; AltName: Full=Brain-type ryanodine receptor; AltNa…	gi|126032338		ryanodine receptor 3 isoform 1 [Homo sapiens]	RNVTDFLKR	21.89	1147.42	0.481195	8.40601	10.1127	1.20303
33	16	924.594	8.32191	0.0428449	-1.88712	0.312799	0.00709529	0.00709529	gi|58331148; gi|119580007; gi|35505497; gi|58102165; gi|456257; gi|317373418; gi|227423	stromelysin-3 preproprotein [Homo sapiens]; matrix metallopeptidase 11 (stromelysin 3), isoform CRA_a [Homo sapiens]; Matrix metallopeptidase 11 (stromelysin 3) [Homo sapiens]; matrix metalloproteinase 11 (stromelysin 3) [Homo sapiens]; stromelysin-3 precursor [Homo sapiens]; RecName: Full=Stromelysin-3; Short=SL-3; Short=ST3; AltName: Full=Matrix metalloproteinase-11; Short=MMP-11; Flags: Precur…	gi|58331148	Structure	stromelysin-3 preproprotein [Homo sapiens]	RVDSPVPR	15.46	925.602	0.247432	9.29115	11.1776	1.20304
623	16	1214.35	7.65126	0.340643	-1.69264	0.332549	0.0017877	0.0017877	gi|221043080	unnamed protein product [Homo sapiens]	gi|221043080	Unknown	unnamed protein product [Homo sapiens]	KKLTNKEAER	12.15	1215.36	0.568785	7.09619	8.5376	1.20312
549	16	1667.24	9.10117	0.200572	-3.12178	0.18331	0.00648224	0.00648224	gi|578818565; gi|22854562; gi|158254718; gi|62414289; gi|211948009; gi|119606622; gi|119606621; gi|44890587; gi|21040384; gi|13111801; gi|340234; gi|167887750; gi|167887749; gi|340219; gi|5030431; gi|47115317; gi|149846002; gi|37850; gi|21757045; gi|62896763; gi|62896573; gi|62896523; gi|66714141; gi|55977767	PREDICTED: vimentin isoform X1 [Homo sapiens]; CTCL tumor antigen HD-CL-06 [Homo sapiens]; unnamed protein product [Homo sapiens]; vimentin [Homo sapiens]; epididymis luminal protein 113 [Homo sapiens]; vimentin, isoform CRA_a [Homo sapiens]; vimentin, isoform CRA_a [Homo sapiens]; Vimentin [Homo sapiens]; Vimentin [Homo sapiens]; Vimentin [Homo sapiens]; vimentin, partial [Homo sapiens]; vimenti…	gi|578818565	Cell-cell interaction	vimentin isoform X1 [Homo sapiens]	ETNLDSLPLVDTHSK	46.94	1668.25	0.631565	7.5377	9.07126	1.20345
537	16	1132.86	7.50767	0.234751	-0.931613	0.547872	0.0116335	0.0116335	gi|530374579; gi|24430219; gi|119599064; gi|119599063; gi|119599062; gi|85397861; gi|85397858; gi|329602723; gi|308381002; gi|189234; gi|180624; gi|5923853; gi|4323579; gi|15128215; gi|134273964; gi|20141534; gi|14719641; gi|297787582	PREDICTED: interleukin-12 subunit alpha isoform X1 [Homo sapiens]; interleukin-12 subunit alpha precursor [Homo sapiens]; interleukin 12A (natural killer cell stimulatory factor 1, cytotoxic lymphocyte maturation factor 1, p35), isoform CRA_c [Homo sapiens]; interleukin 12A (natural killer cell stimulatory factor 1, cytotoxic lymphocyte maturation factor 1, p35), isoform CRA_b [Homo sapiens]; int…	gi|530374579		interleukin-12 subunit alpha isoform X1 [Homo sapiens]	AVSNMLQKAR	12.79	1133.87	0.591893	7.39998	8.90881	1.2039
4178	16	1429.21	9.58426	0.329531	-4.80101	0.131244	0.00348197	0.00348197	gi|74747146	RecName: Full=Putative uncharacterized protein LOC100133313	gi|74747146		RecName: Full=Putative uncharacterized protein LOC100133313	GLGPPLGGTQVMCK	21.91	1430.22	0.269673	2.21039	2.66152	1.2041
1272	16	1106.38	10.7895	0.214691	-1.8323	0.361794	0.0436811	0.0436811	gi|193786428; gi|158256646; gi|158255666; gi|154146191; gi|153792590; gi|291010569; gi|119602174; gi|119602173; gi|119602172; gi|119602171; gi|111306539; gi|703087; gi|83318444; gi|62914009; gi|38196932; gi|12654329; gi|3287489; gi|83699649; gi|28193108; gi|61656605; gi|61656603; gi|40244763; gi|40244755; gi|40244747; gi|40244738; gi|11876614; gi|32488; gi|92090606; gi|334359306; gi|334359305; gi…	unnamed protein product [Homo sapiens]; unnamed protein product [Homo sapiens]; unnamed protein product [Homo sapiens]; heat shock protein HSP 90-alpha isoform 2 [Homo sapiens]; heat shock protein HSP 90-alpha isoform 1 [Homo sapiens]; epididymis luminal secretory protein 52 [Homo sapiens]; heat shock protein 90kDa alpha (cytosolic), class A member 1, isoform CRA_c [Homo sapiens]; heat shock prot…	gi|154146191		heat shock protein HSP 90-alpha isoform 2 [Homo sapiens]	APFDLFENR	52.58	1107.38	0.48043	5.8083	6.99793	1.20482
141	16	946.468	9.57731	0.0385073	-1.16875	0.486837	0.0253675	0.0253675	gi|530370916; gi|47678731; gi|189067532; gi|158259989; gi|158257938; gi|17921993; gi|9507215; gi|17921989; gi|514052659; gi|393715095; gi|393715091; gi|156564363; gi|17986283; gi|301171345; gi|14389309; gi|46409270; gi|57013276; gi|119628616; gi|119628615; gi|119591125; gi|119591124; gi|119578461; gi|119578459; gi|119578458; gi|119578457; gi|119578456; gi|119578453; gi|119578452; gi|119578193; gi…	PREDICTED: tubulin alpha-4A chain isoform X1 [Homo sapiens]; TUBA8 [Homo sapiens]; unnamed protein product [Homo sapiens]; unnamed protein product [Homo sapiens]; unnamed protein product [Homo sapiens]; tubulin alpha-3C/D chain [Homo sapiens]; tubulin alpha-8 chain isoform 1 [Homo sapiens]; tubulin alpha-4A chain isoform 1 [Homo sapiens]; tubulin alpha-4A chain isoform 2 [Homo sapiens]; tubulin a…	gi|530370916	Cell cycle	tubulin alpha-4A chain isoform X1 [Homo sapiens]	VGINYQPPTVVPGGDLAK	33.86	947.475	0.260177	7.61143	9.17068	1.20486
11	16	1664.77	8.15144	0.0421525	-1.32196	0.464834	0.0486779	0.0486779	gi|578822169; gi|24234686; gi|5729877; gi|209402726; gi|194739661; gi|119587945; gi|119587944; gi|119587943; gi|18043726; gi|16741727; gi|16740593; gi|13273304; gi|194390750; gi|62897129; gi|62896815; gi|32467; gi|40981040; gi|40042018; gi|11526573; gi|123648; gi|508123773; gi|320089807; gi|320089794; gi|225698077; gi|225698075; gi|225698073; gi|225698071; gi|225698069	PREDICTED: heat shock cognate 71 kDa protein isoform X1 [Homo sapiens]; heat shock cognate 71 kDa protein isoform 2 [Homo sapiens]; heat shock cognate 71 kDa protein isoform 1 [Homo sapiens]; epididymis secretory sperm binding protein Li 72p [Homo sapiens]; epididymis luminal protein 33 [Homo sapiens]; heat shock 70kDa protein 8, isoform CRA_b [Homo sapiens]; heat shock 70kDa protein 8, isoform C…	gi|578822169	Stress response	heat shock cognate 71 kDa protein isoform X1 [Homo sapiens]	NQVAMNPTNTVFDAK	73.67	1665.78	0.0205508	9.51783	11.469	1.20501
109	16	906.247	9.23527	0.0706903	1.57769	3.47629	0.0324699	0.0324699	gi|380765197; gi|377656702; gi|377656701; gi|578840292; gi|530410617; gi|530389321; gi|530389319; gi|530389317; gi|530389315; gi|62988939; gi|47678755; gi|189069195; gi|158260913; gi|158258871; gi|62089104; gi|5803227; gi|5803225; gi|208973244; gi|208973238; gi|21735625; gi|208973242; gi|208973240; gi|21464101; gi|4507953; gi|5454052; gi|4507951; gi|21328448; gi|4507949; gi|211947831; gi|21194782…	Chain A, Crystal Structure Of A Tyrosine 3-MonooxygenaseTRYPTOPHAN 5- Monooxygenase Activation Protein, Gamma Polypeptide (Ywhag) From Homo Sapiens At 2.25 A Resolution; Chain B, Crystal Structure Of A Tyrosine 3-MonooxygenaseTRYPTOPHAN 5- Monooxygenase Activation Protein, Beta Polypeptide (Ywhab) From Homo Sapiens At 2.20 A Resolution.; Chain A, Crystal Structure Of A Tyrosine 3-MonooxygenaseTRY…	gi|380765197		Chain A, Crystal Structure Of A Tyrosine 3-MonooxygenaseTRYPTOPHAN 5- Monooxygenase Activation Protein, Gamma Polypeptide (Ywhag) From Homo Sapiens At 2.25 A Resolution	NLLSVAYK	49.43	907.254	0.464471	8.86698	10.697	1.20639
2051	16	827.534	12.4085	0.283622	-3.32661	0.187835	0.0376855	0.0376855	gi|40976100	unnamed protein product [Homo sapiens]	gi|40976100	Unknown	unnamed protein product [Homo sapiens]	XCAPFW	5.21	828.541	0.232906	4.79885	5.79006	1.20655
198	16	851.326	7.61072	0.0452813	-1.88321	0.337768	0.016791	0.016791	gi|530426213; gi|530426211; gi|530426209; gi|530426207; gi|119623386	PREDICTED: uncharacterized protein LOC388849 isoform X4 [Homo sapiens]; PREDICTED: uncharacterized protein LOC388849 isoform X3 [Homo sapiens]; PREDICTED: uncharacterized protein LOC388849 isoform X2 [Homo sapiens]; PREDICTED: uncharacterized protein LOC388849 isoform X1 [Homo sapiens]; hCG1732289 [Homo sapiens]	gi|119623386	Unknown	hCG1732289 [Homo sapiens]	APLQLLR	25.64	852.333	0.501278	8.30977	10.0265	1.2066
20	16	1001.39	8.95207	0.0677017	-1.08144	0.514526	0.0346213	0.0346213	gi|578825700; gi|578825697; gi|578825695; gi|530403473; gi|530403471; gi|530403469; gi|55749621; gi|119601279; gi|119601277; gi|119601276; gi|119601275; gi|120538595; gi|120537866; gi|49258130; gi|39645480; gi|33873913; gi|18676686; gi|3043722; gi|158706157	PREDICTED: pleckstrin homology domain-containing family G member 3 isoform X6 [Homo sapiens]; PREDICTED: pleckstrin homology domain-containing family G member 3 isoform X5 [Homo sapiens]; PREDICTED: pleckstrin homology domain-containing family G member 3 isoform X4 [Homo sapiens]; PREDICTED: pleckstrin homology domain-containing family G member 3 isoform X3 [Homo sapiens]; PREDICTED: pleckstrin h…	gi|578825700		pleckstrin homology domain-containing family G member 3 isoform X6 [Homo sapiens]	GLVRNSISR	8.97	1002.4	0.339643	7.2397	8.74181	1.20748
190	16	1026.39	7.57222	0.0489879	-1.39443	0.39937	0.001787	0.001787	gi|430800807	Chain A, Structure Of Unliganded Human Parg Catalytic Domain	gi|430800807		Chain A, Structure Of Unliganded Human Parg Catalytic Domain	RXPRCGIR	13.45	1027.4	0.48985	8.21263	9.917	1.20753
502	16	987.364	7.69562	0.218736	-1.64169	0.366836	0.0154908	0.0154908	gi|21361657; gi|209402798; gi|194739639; gi|119597642; gi|119597641; gi|119597640; gi|127798574; gi|47938352; gi|15680173; gi|347444863; gi|1147739; gi|2245365; gi|860986; gi|194381612; gi|193786828; gi|193786821; gi|96774627; gi|66952430; gi|29561480; gi|303618; gi|1208427; gi|2507461; gi|220702508; gi|220702506; gi|1699219; gi|1588744; gi|1585496	protein disulfide-isomerase A3 precursor [Homo sapiens]; epididymis secretory sperm binding protein Li 93n [Homo sapiens]; epididymis secretory protein Li 269 [Homo sapiens]; protein disulfide isomerase family A, member 3, isoform CRA_c [Homo sapiens]; protein disulfide isomerase family A, member 3, isoform CRA_b [Homo sapiens]; protein disulfide isomerase family A, member 3, isoform CRA_a [Homo …	gi|21361657	Biosynthesis/Metabolism	protein disulfide-isomerase A3 precursor [Homo sapiens]	QAGPASVPLR	35.71	988.371	0.794652	9.46769	11.4335	1.20763
1490	16	900.728	7.61061	0.0898017	3.96859	17.2264	6.36668e-07	6.36668e-07	gi|91979912	immunoglobulin heavy chain variable region [Homo sapiens]	gi|91979912	Immune system	immunoglobulin heavy chain variable region [Homo sapiens]	DISQLGIR	11.16	901.736	0.529374	6.91857	8.35535	1.20767
66	16	1398	8.49265	0.0502897	1.72923	3.52716	0.000765416	0.000765416	gi|341604768; gi|15431295; gi|341604770; gi|15431297; gi|119587129; gi|119587128; gi|76780213; gi|62204505; gi|42490910; gi|39793982; gi|20071962; gi|18088732; gi|15559613; gi|15341812; gi|15029604; gi|14043668; gi|14043151; gi|13938412; gi|13436332; gi|29383; gi|194386242; gi|193785374; gi|158255222; gi|21104418; gi|3088349; gi|485601425; gi|21903462	60S ribosomal protein L13 isoform 2 [Homo sapiens]; 60S ribosomal protein L13 isoform 1 [Homo sapiens]; 60S ribosomal protein L13 isoform 3 [Homo sapiens]; 60S ribosomal protein L13 isoform 1 [Homo sapiens]; ribosomal protein L13, isoform CRA_a [Homo sapiens]; ribosomal protein L13, isoform CRA_a [Homo sapiens]; Ribosomal protein L13 [Homo sapiens]; RPL13 protein [Homo sapiens]; Ribosomal protein…	gi|341604768	Biosynthesis/Metabolism	60S ribosomal protein L13 isoform 2 [Homo sapiens]	LATQLTGPVMPVR	54.62	1399.01	0.636805	7.34847	8.87617	1.20789
1413	16	731.225	8.46449	0.489771	-4.38175	0.0776421	0.00198787	0.00198787	gi|119571699	hCG1988652 [Homo sapiens]	gi|119571699	Unknown	hCG1988652 [Homo sapiens]	TDAWIK	10.76	732.232	0.22573	2.49732	3.02241	1.21026
1351	16	939.006	7.82689	0.578429	4.51619	34.7972	0.00487814	0.00487814	gi|8923812; gi|119575864; gi|12654153; gi|12751069; gi|7677052; gi|7689023; gi|218468929; gi|7020647; gi|63089714; gi|40979004; gi|23396822; gi|256032588; gi|256032587; gi|256032586; gi|256032585; gi|256032584; gi|256032583; gi|256032582; gi|256032581	acyl-coenzyme A thioesterase 13 isoform 1 [Homo sapiens]; thioesterase superfamily member 2 [Homo sapiens]; Thioesterase superfamily member 2 [Homo sapiens]; PNAS-27 [Homo sapiens]; hypothetical 15 kDa protein [Homo sapiens]; uncharacterized hypothalamus protein HT012 [Homo sapiens]; unnamed protein product [Homo sapiens]; unnamed protein product [Homo sapiens]; unnamed protein product [Homo sapi…	gi|8923812	Biosynthesis/Metabolism	acyl-coenzyme A thioesterase 13 isoform 1 [Homo sapiens]	TSMTQSLR	17.89	940.014	0.464625	6.70138	8.11077	1.21031
821	15	535.178	9.75162	0.417794	-0.699524	0.629685	0.0112634	0.0112634	gi|158257232; gi|27436901; gi|156415994; gi|119627705; gi|119627704; gi|119610086; gi|13960112; gi|13528759; gi|12803085; gi|3868714; gi|11177148; gi|4929657; gi|194386058; gi|194382066; gi|134254688; gi|1313962; gi|51105892; gi|29611911; gi|20981709	unknown protein; 39S ribosomal protein L12, mitochondrial [Homo sapiens]; probable U3 small nucleolar RNA-associated protein 11 [Homo sapiens]; UTP11-like, U3 small nucleolar ribonucleoprotein, (yeast), isoform CRA_a [Homo sapiens]; UTP11-like, U3 small nucleolar ribonucleoprotein, (yeast), isoform CRA_a [Homo sapiens]; mitochondrial ribosomal protein L12 [Homo sapiens]; Mitochondrial ribosomal p…	gi|27436901	Gene regulation	39S ribosomal protein L12, mitochondrial [Homo sapiens]	AAAFR	0.52	536.185	0.0357389	3.90676	4.72869	1.21039
129	16	471.457	9.80899	0.363119	-1.61321	0.342498	0.000399926	0.000399926	gi|530400796; gi|530400792; gi|62088174; gi|73760405; gi|4507555; gi|166795297; gi|73760401; gi|119618000; gi|119617999; gi|119617998; gi|119617997; gi|119617996; gi|119617995; gi|119584837; gi|119584835; gi|124297735; gi|114107591; gi|31566194; gi|885684; gi|885683; gi|913174; gi|508729; gi|508727; gi|508725; gi|5531813; gi|3283900; gi|194375680; gi|119214988; gi|62896865; gi|62896705; gi|409769…	PREDICTED: thymopoietin isoform X3 [Homo sapiens]; PREDICTED: thymopoietin isoform X1 [Homo sapiens]; Lamina-associated polypeptide 2, isoforms beta/gamma variant [Homo sapiens]; thymopoietin isoform beta [Homo sapiens]; thymopoietin isoform alpha [Homo sapiens]; cytoplasmic dynein 1 light intermediate chain 1 [Homo sapiens]; thymopoietin isoform gamma [Homo sapiens]; thymopoietin, isoform CRA_a …	gi|530400796	DNA regulation	thymopoietin isoform X3 [Homo sapiens]	AAVGR	4.9	472.464	0.390651	6.17258	7.47227	1.21056
1184	16	1435.36	7.6007	0.0885943	1.65874	3.56102	0.00779023	0.00779023	gi|119604204; gi|51094829; gi|21757432; gi|171855254	hypothetical protein FLJ40288, isoform CRA_b [Homo sapiens]; hypothetical protein FLJ40288 [Homo sapiens]; unnamed protein product [Homo sapiens]; RecName: Full=Putative uncharacterized protein FLJ40288	gi|119604204		hypothetical protein FLJ40288, isoform CRA_b [Homo sapiens]	MSSRRSSLSPWK	16.03	1436.37	0.754107	6.3924	7.73849	1.21058
225	16	1225.67	9.37535	0.0783119	-1.17301	0.493924	0.0388667	0.0388667	gi|578830522; gi|530411696; gi|47678395; gi|62089424; gi|62088770; gi|38201710; gi|4758138; gi|148613856; gi|119614609; gi|119614608; gi|119580652; gi|119580650; gi|119580647; gi|119580646; gi|110611789; gi|16359122; gi|1592565; gi|2599360; gi|30582725; gi|52545677; gi|33096800; gi|197692465; gi|197692215; gi|194388512; gi|194387478; gi|194386232; gi|194381202; gi|38318; gi|35220; gi|380865374; g…	PREDICTED: probable ATP-dependent RNA helicase DDX5 isoform X2 [Homo sapiens]; PREDICTED: probable ATP-dependent RNA helicase DDX5 isoform X1 [Homo sapiens]; DDX17 [Homo sapiens]; Hypothetical protein DKFZp686J01190 variant [Homo sapiens]; DEAD box polypeptide 17 isoform p82 variant [Homo sapiens]; probable ATP-dependent RNA helicase DDX17 isoform 1 [Homo sapiens]; probable ATP-dependent RNA heli…	gi|578830522	Gene regulation	probable ATP-dependent RNA helicase DDX5 isoform X2 [Homo sapiens]	APILIATDVASR	47.6	1226.68	0.0298874	8.82074	10.6872	1.2116
86	16	1335.62	9.20549	0.0269594	0.693362	1.65633	0.01109	0.01109	gi|578817861; gi|158260039; gi|349732256; gi|50592994; gi|119579464; gi|119579463; gi|383615297; gi|33392697; gi|13097231; gi|339649; gi|9508997; gi|9280551; gi|3153859; gi|23452837; gi|11345420; gi|47115267; gi|453964; gi|825724; gi|1683414; gi|40046918; gi|584580164; gi|584580163; gi|584580162; gi|582045448; gi|582045446; gi|582045444; gi|582045442; gi|135773; gi|157834013; gi|119389938; gi|106…	PREDICTED: thioredoxin isoform X1 [Homo sapiens]; unnamed protein product [Homo sapiens]; thioredoxin isoform 2 [Homo sapiens]; thioredoxin isoform 1 [Homo sapiens]; thioredoxin, isoform CRA_b [Homo sapiens]; thioredoxin, isoform CRA_a [Homo sapiens]; thioredoxin [Homo sapiens]; Thioredoxin [Homo sapiens]; Thioredoxin [Homo sapiens]; thioredoxin [Homo sapiens]; thioredoxin [Homo sapiens]; thiored…	gi|578817861	Transport	thioredoxin isoform X1 [Homo sapiens]	TAFQEALDAAGDK	76.57	1336.63	0.0271307	7.72741	9.36299	1.21166
118	16	1193.01	7.45209	0.100276	-1.10546	0.491182	0.0079049	0.0079049	gi|377656702; gi|377656701	Chain B, Crystal Structure Of A Tyrosine 3-MonooxygenaseTRYPTOPHAN 5- Monooxygenase Activation Protein, Beta Polypeptide (Ywhab) From Homo Sapiens At 2.20 A Resolution.; Chain A, Crystal Structure Of A Tyrosine 3-MonooxygenaseTRYPTOPHAN 5- Monooxygenase Activation Protein, Beta Polypeptide (Ywhab) From Homo Sapiens At 2.20 A Resolution.	gi|377656702		Chain B, Crystal Structure Of A Tyrosine 3-MonooxygenaseTRYPTOPHAN 5- Monooxygenase Activation Protein, Beta Polypeptide (Ywhab) From Homo Sapiens At 2.20 A Resolution.	KEXQPTHPIR	24.45	1194.01	0.514222	6.97366	8.45832	1.21289
864	15	2234.23	10.8331	0.104255	-2.7509	0.231438	0.0236328	0.0236328	gi|40046546	unnamed protein product [Homo sapiens]	gi|40046546	Unknown	unnamed protein product [Homo sapiens]	AALLQLLLGVNLVVMPPTXAR	5.08	2235.24	0.589516	7.23952	8.78186	1.21304
1292	15	1175.68	7.73436	0.213088	-1.51241	0.392881	0.00981684	0.00981684	gi|62988821; gi|110349786; gi|119620137; gi|119620136; gi|119620135; gi|119620134; gi|20067381; gi|32693320; gi|296439448	unknown [Homo sapiens]; Alstrom syndrome protein 1 [Homo sapiens]; Alstrom syndrome 1, isoform CRA_c [Homo sapiens]; Alstrom syndrome 1, isoform CRA_c [Homo sapiens]; Alstrom syndrome 1, isoform CRA_b [Homo sapiens]; Alstrom syndrome 1, isoform CRA_a [Homo sapiens]; ALMS1 protein [Homo sapiens]; ALMS1 protein [Homo sapiens]; RecName: Full=Alstrom syndrome protein 1	gi|110349786		Alstrom syndrome protein 1 [Homo sapiens]	MSAIPGLTDQK	3.16	1176.69	0.691359	6.6559	8.0802	1.21399
1104	16	1973.65	9.49433	0.606507	-1.98239	0.30872	0.00967128	0.00967128	gi|578801711; gi|578801709; gi|578801707; gi|578801705; gi|578801702; gi|530365604; gi|530365602; gi|530365600; gi|530365598; gi|530365596; gi|530365594; gi|530365592; gi|530365590; gi|530365588; gi|253735778; gi|253735775; gi|15011974; gi|119573403; gi|119573402; gi|119573401; gi|119573400; gi|119573399; gi|119573398; gi|119573397; gi|18089027; gi|1621453; gi|19744759; gi|30583653; gi|12224962; …	PREDICTED: rho guanine nucleotide exchange factor 2 isoform X14 [Homo sapiens]; PREDICTED: rho guanine nucleotide exchange factor 2 isoform X13 [Homo sapiens]; PREDICTED: rho guanine nucleotide exchange factor 2 isoform X12 [Homo sapiens]; PREDICTED: rho guanine nucleotide exchange factor 2 isoform X11 [Homo sapiens]; PREDICTED: rho guanine nucleotide exchange factor 2 isoform X10 [Homo sapiens];…	gi|578801711		rho guanine nucleotide exchange factor 2 isoform X14 [Homo sapiens]	DVLVLLMTDVLVFLQEK	6.28	1974.66	0.89864	7.36771	8.94543	1.21414
4130	16	2120.35	8.63225	0.428951	-2.11293	0.273624	0.00532211	0.00532211	gi|530404496; gi|530404494; gi|149999380; gi|149999378; gi|119602281; gi|119602280; gi|119602279; gi|34809542; gi|40674056; gi|10438315; gi|89027959; gi|89027957; gi|89027955; gi|166215588	PREDICTED: inverted formin-2 isoform X2 [Homo sapiens]; PREDICTED: inverted formin-2 isoform X1 [Homo sapiens]; inverted formin-2 isoform 1 [Homo sapiens]; inverted formin-2 isoform 2 [Homo sapiens]; hCG2029577, isoform CRA_e [Homo sapiens]; hCG2029577, isoform CRA_d [Homo sapiens]; hCG2029577, isoform CRA_c [Homo sapiens]; INF2 protein [Homo sapiens]; INF2 protein [Homo sapiens]; unnamed protein…	gi|530404496		inverted formin-2 isoform X2 [Homo sapiens]	TARGRGDTDGGSKAASMDPPR	15.72	2121.36	0.843989	5.82844	7.07761	1.21432
787	16	1398.44	9.10178	0.756854	-1.71541	0.35531	0.0124132	0.0124132	gi|578805877; gi|530372129; gi|530372127; gi|530372121; gi|530372119; gi|8100574; gi|256222415; gi|256222413; gi|256222411; gi|105990514; gi|119585761; gi|119585760; gi|119585759; gi|119585758; gi|119585757; gi|119585756; gi|190192194; gi|190192192; gi|190192190; gi|53791217; gi|3298597; gi|3282771; gi|296434507; gi|241913104; gi|408535874; gi|408535873; gi|241913103; gi|241913102; gi|219689274; …	PREDICTED: filamin-B isoform X7 [Homo sapiens]; PREDICTED: filamin-B isoform X6 [Homo sapiens]; PREDICTED: filamin-B isoform X5 [Homo sapiens]; PREDICTED: filamin-B isoform X2 [Homo sapiens]; PREDICTED: filamin-B isoform X1 [Homo sapiens]; filamin [Homo sapiens]; filamin-B isoform 4 [Homo sapiens]; filamin-B isoform 3 [Homo sapiens]; filamin-B isoform 1 [Homo sapiens]; filamin-B isoform 2 [Homo s…	gi|578805877		filamin-B isoform X7 [Homo sapiens]	IGNLQTDLSDGLR	71.2	1399.45	0.566671	6.78572	8.24413	1.21492
8296	16	2083.97	8.92876	0.64824	-6.01127	0.0106466	9.88135e-06	9.88135e-06	gi|578802294; gi|578802292; gi|530366387; gi|530366381; gi|156627563; gi|544346259; gi|544346265; gi|544346172; gi|119590495; gi|119590494; gi|119590493; gi|119590492; gi|18314630; gi|1166512; gi|20147755; gi|20147753; gi|4959228; gi|49176608; gi|221039960; gi|221039892; gi|17380284	PREDICTED: regulator of G-protein signaling 7 isoform X6 [Homo sapiens]; PREDICTED: regulator of G-protein signaling 7 isoform X5 [Homo sapiens]; PREDICTED: regulator of G-protein signaling 7 isoform X4 [Homo sapiens]; PREDICTED: regulator of G-protein signaling 7 isoform X1 [Homo sapiens]; regulator of G-protein signaling 7 isoform 1 [Homo sapiens]; regulator of G-protein signaling 7 isoform 4 […	gi|578802294		regulator of G-protein signaling 7 isoform X6 [Homo sapiens]	KWEFIFMQAEAQAKVDK	6.06	2084.97	9.39322e-13	3.53164	4.29149	1.21516
613	16	902.623	7.72169	0.352888	-1.51489	0.363248	0.000138411	0.000138411	gi|530359782; gi|40031864	PREDICTED: myomegalin-like isoform X2 [Homo sapiens]; unnamed protein product [Homo sapiens]	gi|530359782		myomegalin-like isoform X2 [Homo sapiens]	MLLEKLR	16.24	903.631	0.745332	8.4264	10.2582	1.21738
275	16	1505.19	12.1694	0.376121	-3.38551	0.113708	0.000432463	0.000432463	gi|544711070; gi|544711067; gi|544711041; gi|48762932; gi|119630331; gi|119630330; gi|119630329; gi|66267606; gi|47940653; gi|31418053; gi|194385060; gi|194374485; gi|62896539; gi|7717311; gi|40789055; gi|1136741; gi|9988062	T-complex protein 1 subunit theta isoform 3 [Homo sapiens]; T-complex protein 1 subunit theta isoform 4 [Homo sapiens]; T-complex protein 1 subunit theta isoform 2 [Homo sapiens]; T-complex protein 1 subunit theta isoform 1 [Homo sapiens]; chaperonin containing TCP1, subunit 8 (theta), isoform CRA_c [Homo sapiens]; chaperonin containing TCP1, subunit 8 (theta), isoform CRA_b [Homo sapiens]; chape…	gi|544711070	Miscellaneous	T-complex protein 1 subunit theta isoform 3 [Homo sapiens]	DMLEAGILDTYLGK	41.33	1506.2	0.62747	5.65043	6.89627	1.22048
152	16	1186.11	9.28099	0.0575117	-1.02941	0.537483	0.0429826	0.0429826	gi|530421602; gi|530421600; gi|530421598; gi|325120986; gi|119579690; gi|31874030	PREDICTED: RNA-binding protein 10 isoform X3 [Homo sapiens]; PREDICTED: RNA-binding protein 10 isoform X2 [Homo sapiens]; PREDICTED: RNA-binding protein 10 isoform X1 [Homo sapiens]; RNA-binding protein 10 isoform 5 [Homo sapiens]; RNA binding motif protein 10, isoform CRA_d [Homo sapiens]; hypothetical protein [Homo sapiens]	gi|530421602		RNA-binding protein 10 isoform X3 [Homo sapiens]	GGGESLQEASPR	20.51	1187.12	0.506479	8.04291	9.82359	1.2214
777	16	1330.41	7.7528	0.525875	-1.1878	0.488016	0.0310309	0.0310309	gi|189067250; gi|13654276; gi|119604544; gi|12597312; gi|194376684; gi|27900330; gi|27900089; gi|239938842	unnamed protein product [Homo sapiens]; queuine tRNA-ribosyltransferase [Homo sapiens]; queuine tRNA-ribosyltransferase 1 (tRNA-guanine transglycosylase), isoform CRA_a [Homo sapiens]; tRNA-guanine transglycosylase [Homo sapiens]; unnamed protein product [Homo sapiens]; unnamed protein product [Homo sapiens]; unnamed protein product [Homo sapiens]; RecName: Full=Queuine tRNA-ribosyltransferase; A…	gi|13654276		queuine tRNA-ribosyltransferase [Homo sapiens]	AGAATQASLESAPR	7.7	1331.42	0.432377	5.84655	7.14104	1.22141
1758	16	681.512	7.98298	0.381431	5.60676	145.091	0.0189758	0.0189758	gi|117938328; gi|306482602; gi|119596366; gi|119596365; gi|25123287; gi|3811111; gi|5817146; gi|194387656; gi|3327176; gi|325511398; gi|159795521; gi|159795519; gi|159795517; gi|159795514; gi|159795513; gi|159795512; gi|162330122; gi|162330125; gi|34810505; gi|34810504; gi|34810503; gi|34810502; gi|34810508; gi|34810507; gi|34810506; gi|157835744; gi|379318475; gi|310943000; gi|310942999; gi|3109…	lethal(3)malignant brain tumor-like protein 1 isoform I [Homo sapiens]; lethal(3)malignant brain tumor-like protein 1 isoform II [Homo sapiens]; l(3)mbt-like (Drosophila), isoform CRA_d [Homo sapiens]; l(3)mbt-like (Drosophila), isoform CRA_c [Homo sapiens]; L(3)mbt-like (Drosophila) [Homo sapiens]; l(3)mbt protein homolog [Homo sapiens]; hypothetical protein [Homo sapiens]; unnamed protein produ…	gi|117938328		lethal(3)malignant brain tumor-like protein 1 isoform I [Homo sapiens]	NPALIR	2.79	682.519	0.319044	6.52694	7.97215	1.22142
1585	16	744.564	11.2046	0.564517	-3.88702	0.170475	0.0360104	0.0360104	gi|34532473	unnamed protein product [Homo sapiens]	gi|34532473	Unknown	unnamed protein product [Homo sapiens]	AVLASQR	11.7	745.571	0.320081	6.75777	8.25451	1.22148
2581	15	1032.52	10.6008	0.37347	-3.43351	0.128429	0.00572764	0.00572764	gi|578802318; gi|530366415; gi|110825988; gi|119590399; gi|1184692; gi|74739787; gi|1586092	PREDICTED: probable methyltransferase TARBP1 isoform X2 [Homo sapiens]; PREDICTED: probable methyltransferase TARBP1 isoform X1 [Homo sapiens]; probable methyltransferase TARBP1 [Homo sapiens]; Tar (HIV-1) RNA binding protein 1 [Homo sapiens]; TAR RNA loop binding protein [Homo sapiens]; RecName: Full=Probable methyltransferase TARBP1; AltName: Full=TAR RNA-binding protein 1; AltName: Full=TAR RN…	gi|578802318		probable methyltransferase TARBP1 isoform X2 [Homo sapiens]	DELVSKSKK	14.55	1033.53	2.35354e-13	5.28259	6.45479	1.2219
233	16	1107.02	7.92409	0.504039	1.48712	3.01632	0.00356099	0.00356099	gi|41393547; gi|119621308; gi|119621307; gi|119621306; gi|119621305; gi|124297514; gi|344179042; gi|22164066; gi|83318245; gi|224471843	neuroblastoma-amplified sequence [Homo sapiens]; neuroblastoma-amplified protein, isoform CRA_d [Homo sapiens]; neuroblastoma-amplified protein, isoform CRA_c [Homo sapiens]; neuroblastoma-amplified protein, isoform CRA_b [Homo sapiens]; neuroblastoma-amplified protein, isoform CRA_a [Homo sapiens]; Neuroblastoma amplified sequence [Homo sapiens]; neuroblastoma-amplified sequence [Homo sapiens]; …	gi|41393547		neuroblastoma-amplified sequence [Homo sapiens]	CSGALTVSSVK	12.44	1108.03	0.620445	6.01402	7.36348	1.22439
2975	16	891.561	9.68785	0.366139	-1.77031	0.380596	0.0451905	0.0451905	gi|530424152; gi|530424150; gi|530424148; gi|530424146; gi|530424144; gi|158258515; gi|41349497; gi|119603454; gi|20381422; gi|7243077; gi|12585321	PREDICTED: [Pyruvate dehydrogenase [acetyl-transferring]]-phosphatase 2, mitochondrial isoform X5 [Homo sapiens]; PREDICTED: [Pyruvate dehydrogenase [acetyl-transferring]]-phosphatase 2, mitochondrial isoform X4 [Homo sapiens]; PREDICTED: [Pyruvate dehydrogenase [acetyl-transferring]]-phosphatase 2, mitochondrial isoform X3 [Homo sapiens]; PREDICTED: [Pyruvate dehydrogenase [acetyl-transferring]]…	gi|530424152	Biosynthesis/Metabolism	[Pyruvate dehydrogenase [acetyl-transferring]]-phosphatase 2, mitochondrial isoform X5 [Homo sapiens]	TIIMEDR	6.44	892.569	0.229013	5.87083	7.19071	1.22482
94	16	1181.78	10.4648	0.0902487	-1.41116	0.435641	0.0287293	0.0287293	gi|119611935	hCG16415, isoform CRA_f [Homo sapiens]	gi|119611935	Unknown	hCG16415, isoform CRA_f [Homo sapiens]	LNTLSQWPPK	14.12	1182.79	0.412885	7.44246	9.11707	1.22501
6382	9	1478.78	12.0476	0.789719	-6.21511	0.0214856	0.00308812	0.00308812	gi|578834952; gi|530417304; gi|530417302; gi|189069299; gi|189054889; gi|585866356; gi|585866354; gi|507588248; gi|12025678; gi|194097352; gi|4501891; gi|194097350; gi|4501893; gi|119577215; gi|119577214; gi|119577213; gi|119601382; gi|119601381; gi|119601379; gi|119601378; gi|119601377; gi|119594952; gi|119590471; gi|119590470; gi|68563379; gi|68563338; gi|37589943; gi|34194598; gi|16041771; gi|…	PREDICTED: alpha-actinin-4 isoform X3 [Homo sapiens]; PREDICTED: alpha-actinin-4 isoform X2 [Homo sapiens]; PREDICTED: alpha-actinin-4 isoform X1 [Homo sapiens]; unnamed protein product [Homo sapiens]; unnamed protein product [Homo sapiens]; alpha-actinin-3 isoform 2 [Homo sapiens]; alpha-actinin-3 isoform 1 [Homo sapiens]; alpha-actinin-2 isoform 2 [Homo sapiens]; alpha-actinin-4 [Homo sapiens];…	gi|578834952	Transprot	alpha-actinin-4 isoform X3 [Homo sapiens]	MTLGMIWTIILR	63.19	1479.79	0.00263895	5.49221	6.73379	1.22606
1475	16	601.113	11.5686	0.457273	-8.21509	0.0140425	0.000160305	0.000160305	gi|530415693; gi|33667040; gi|119592828; gi|28436370; gi|30348942; gi|143355070	PREDICTED: NACHT, LRR and PYD domains-containing protein 8 isoform X1 [Homo sapiens]; NACHT, LRR and PYD domains-containing protein 8 [Homo sapiens]; hCG1733021, isoform CRA_b [Homo sapiens]; NALP8 [Homo sapiens]; TPA_inf: NOD16 [Homo sapiens];unknown protein	gi|530415693		NACHT, LRR and PYD domains-containing protein 8 isoform X1 [Homo sapiens]	WVLGK	13.67	602.12	0.227205	5.25398	6.44273	1.22626
171	16	873.808	7.84651	0.0859892	-1.08866	0.503864	0.0192829	0.0192829	gi|4028228	T-cell receptor beta chain [Homo sapiens]	gi|4028228	Immune system	T-cell receptor beta chain [Homo sapiens]	TGVVRVSR	15.75	874.816	0.506673	6.72023	8.24353	1.22667
2653	12	555.294	10.9848	0.472671	-2.14443	0.290882	0.0183086	0.0183086	gi|240149877	unnamed protein product [Homo sapiens]	gi|240149877	Unknown	unnamed protein product [Homo sapiens]	PLATR	5.6	556.301	0.00684534	5.84687	7.17237	1.2267
147	16	957.078	9.06733	0.0617138	-0.89323	0.556513	0.00703513	0.00703513	gi|158255838; gi|32484979; gi|419636284; gi|119616219; gi|119616217; gi|23512245; gi|1923268; gi|2199512; gi|254763431	unnamed protein product [Homo sapiens]; AP-3 complex subunit beta-1 isoform 1 [Homo sapiens]; AP-3 complex subunit beta-1 isoform 2 [Homo sapiens]; adaptor-related protein complex 3, beta 1 subunit, isoform CRA_c [Homo sapiens]; adaptor-related protein complex 3, beta 1 subunit, isoform CRA_a [Homo sapiens]; Adaptor-related protein complex 3, beta 1 subunit [Homo sapiens]; AP-3 complex beta3A sub…	gi|32484979		AP-3 complex subunit beta-1 isoform 1 [Homo sapiens]	TVIGSVLLR	24.03	958.085	0.518514	6.73993	8.27134	1.22721
2944	16	997.753	7.73581	0.290835	2.622	2.30002	0.00968796	0.00968796	gi|578815670; gi|47717104; gi|47717102; gi|47717100; gi|119607139; gi|119607138; gi|119607137; gi|119607136; gi|119607135; gi|119607134; gi|119607133; gi|19263677; gi|18568107; gi|11640592; gi|6563196; gi|4680661; gi|10764658; gi|194381894; gi|193783698; gi|193785637; gi|40033799; gi|12643371	PREDICTED: V-type proton ATPase subunit H isoform X1 [Homo sapiens]; V-type proton ATPase subunit H isoform 1 [Homo sapiens]; V-type proton ATPase subunit H isoform 1 [Homo sapiens]; V-type proton ATPase subunit H isoform 2 [Homo sapiens]; ATPase, H+ transporting, lysosomal 50/57kDa, V1 subunit H, isoform CRA_a [Homo sapiens]; ATPase, H+ transporting, lysosomal 50/57kDa, V1 subunit H, isoform CRA…	gi|578815670	Transport	V-type proton ATPase subunit H isoform X1 [Homo sapiens]	RVIEQLGGK	8.26	998.76	0.681642	6.38529	7.8373	1.2274
206	16	1339.81	9.66113	0.0469814	-2.02109	0.267189	0.000377192	0.000377192	gi|63992373; gi|189069190; gi|4502107; gi|211947845; gi|119625663; gi|119625662; gi|17391477; gi|15215459; gi|15215412; gi|13436443; gi|12655149; gi|430966; gi|307116; gi|189615; gi|182112; gi|179132; gi|468888; gi|49456639; gi|49168528; gi|37637; gi|194388520; gi|187783805; gi|219481; gi|490122; gi|113960; gi|342350778; gi|342350777; gi|157831406; gi|157831404; gi|157830106; gi|4558167; gi|45581…	unknown [Homo sapiens]; unnamed protein product [Homo sapiens]; annexin A5 [Homo sapiens]; epididymis secretory protein Li 7 [Homo sapiens]; annexin A5, isoform CRA_b [Homo sapiens]; annexin A5, isoform CRA_b [Homo sapiens]; Annexin A5 [Homo sapiens]; Annexin A5 [Homo sapiens]; Annexin A5 [Homo sapiens]; Annexin A5 [Homo sapiens]; ANXA5 protein [Homo sapiens]; annexin V [Homo sapiens]; lipocortin…	gi|4502107		annexin A5 [Homo sapiens]	GTVTDFPGFDER	59.73	1340.82	0.430579	6.95405	8.53723	1.22766
176	16	1693.23	10.066	0.0445629	-1.3317	0.443622	0.022412	0.022412	gi|119576794	hCG1816199 [Homo sapiens]	gi|119576794	Unknown	hCG1816199 [Homo sapiens]	KGWASECGRAACLVK	3.95	1694.24	0.507368	7.77244	9.5511	1.22884
701	16	1034.56	7.70497	0.4645	1.18502	2.43999	0.0114943	0.0114943	gi|119598314	ariadne homolog, ubiquitin-conjugating enzyme E2 binding protein, 1 (Drosophila), isoform CRA_b [Homo sapiens]	gi|119598314		ariadne homolog, ubiquitin-conjugating enzyme E2 binding protein, 1 (Drosophila), isoform CRA_b [Homo sapiens]	QSSLLSFPR	23.63	1035.56	0.250109	7.2573	8.92075	1.22921
716	16	1939.86	10.0855	0.314421	-1.92965	0.350893	0.0380723	0.0380723	gi|270301377; gi|270301375; gi|270301373; gi|270301371	toll-like receptor 4 [Homo sapiens]; toll-like receptor 4 [Homo sapiens]; toll-like receptor 4 [Homo sapiens]; toll-like receptor 4 [Homo sapiens]	gi|270301377	Immune system	toll-like receptor 4 [Homo sapiens]	RLTFTSNKGGNAFSEVDP	8.93	1940.87	0.245909	7.42559	9.14262	1.23123
144	16	1409.45	10.4663	0.25151	-4.84371	0.0457508	0.000230338	0.000230338	gi|578811272; gi|578811270; gi|578811268; gi|578811266; gi|42516574; gi|42516572; gi|119574099; gi|119574098; gi|119574097; gi|119574096; gi|119574095; gi|119574094; gi|119574093; gi|60551137; gi|48734749; gi|48257198; gi|13436338; gi|52545735; gi|32693518; gi|32693516; gi|32693512; gi|32693510; gi|193786575; gi|18676452; gi|41016419; gi|41016417; gi|40037399; gi|32693522; gi|32693520; gi|3269351…	PREDICTED: E3 ubiquitin-protein ligase TRIM41 isoform X4 [Homo sapiens]; PREDICTED: E3 ubiquitin-protein ligase TRIM41 isoform X3 [Homo sapiens]; PREDICTED: E3 ubiquitin-protein ligase TRIM41 isoform X2 [Homo sapiens]; PREDICTED: E3 ubiquitin-protein ligase TRIM41 isoform X1 [Homo sapiens]; E3 ubiquitin-protein ligase TRIM41 isoform 2 [Homo sapiens]; E3 ubiquitin-protein ligase TRIM41 isoform 1 […	gi|578811272		E3 ubiquitin-protein ligase TRIM41 isoform X4 [Homo sapiens]	KHLEAVQKMKAK	18.25	1410.45	0.390314	6.83979	8.42539	1.23182
17	16	1283.73	8.44478	0.0776095	-1.35906	0.415761	0.00459829	0.00459829	gi|578800983; gi|578799160; gi|530416619; gi|189067241; gi|189054540; gi|4502271; gi|22748667; gi|153946397; gi|237681111; gi|237681109; gi|21361181; gi|371940940; gi|371940938; gi|119577493; gi|119577052; gi|119577051; gi|119577050; gi|119577049; gi|119577048; gi|119573127; gi|119573126; gi|119573125; gi|119573124; gi|119573123; gi|119573122; gi|63100321; gi|37589105; gi|29791449; gi|15990410; g…	PREDICTED: sodium/potassium-transporting ATPase subunit alpha-4 isoform X3 [Homo sapiens]; PREDICTED: sodium/potassium-transporting ATPase subunit alpha-1 isoform X1 [Homo sapiens]; PREDICTED: sodium/potassium-transporting ATPase subunit alpha-3 isoform X1 [Homo sapiens]; unnamed protein product [Homo sapiens]; unnamed protein product [Homo sapiens]; sodium/potassium-transporting ATPase subunit a…	gi|578800983	Transport	sodium/potassium-transporting ATPase subunit alpha-4 isoform X3 [Homo sapiens]	NMVPQQALVIR	17.95	1284.74	0.431451	7.85581	9.68266	1.23255
21	16	932.43	11.3483	0.0755007	1.51077	2.96925	0.00049679	0.00049679	gi|555943827; gi|555943678; gi|55741653; gi|555943701; gi|119624875; gi|26996563; gi|211826926; gi|194380562; gi|158255412; gi|10047247; gi|9998128; gi|172045931	uncharacterized protein KIAA1586 isoform c [Homo sapiens]; uncharacterized protein KIAA1586 isoform b [Homo sapiens]; uncharacterized protein KIAA1586 isoform a [Homo sapiens]; uncharacterized protein KIAA1586 isoform c [Homo sapiens]; hCG42061 [Homo sapiens]; KIAA1586 [Homo sapiens]; KIAA1586 protein [Homo sapiens]; unnamed protein product [Homo sapiens]; unnamed protein product [Homo sapiens]; …	gi|119624875	Unknown	hCG42061 [Homo sapiens]	TTRQASLR	20.17	933.437	0.255229	6.46391	7.96899	1.23284
1820	15	1375.67	8.67005	0.541616	-3.57409	0.111038	0.000274745	0.000274745	gi|578813467; gi|530384720; gi|158259881; gi|14043072; gi|4504447; gi|119614247; gi|119614246; gi|119614245; gi|119614244; gi|119614243; gi|119614242; gi|119614241; gi|119614240; gi|1680317; gi|337453; gi|500638; gi|337449; gi|565644; gi|565643; gi|133257; gi|255318	PREDICTED: heterogeneous nuclear ribonucleoproteins A2/B1 isoform X5 [Homo sapiens]; PREDICTED: heterogeneous nuclear ribonucleoproteins A2/B1 isoform X1 [Homo sapiens]; unnamed protein product [Homo sapiens]; heterogeneous nuclear ribonucleoproteins A2/B1 isoform B1 [Homo sapiens]; heterogeneous nuclear ribonucleoproteins A2/B1 isoform A2 [Homo sapiens]; heterogeneous nuclear ribonucleoprotein A…	gi|578813467		heterogeneous nuclear ribonucleoproteins A2/B1 isoform X5 [Homo sapiens]	GGGGNFGPGPGSNFR	42.03	1376.67	0.811196	6.00501	7.40538	1.2332
2558	16	1157.39	9.65361	0.410445	-3.51315	0.204571	0.0161838	0.0161838	gi|530424971; gi|3387980; gi|3387969; gi|3387929; gi|189069169; gi|189054409; gi|158259889; gi|15277228; gi|574584816; gi|574584820; gi|308235963; gi|21361322; gi|4507729; gi|574584811; gi|574584803; gi|50592996; gi|574584818; gi|13562114; gi|29788768; gi|14210536; gi|29788785; gi|5174735; gi|42558279; gi|16755780; gi|119625004; gi|119623729; gi|119623728; gi|119623727; gi|119621959; gi|119621958…	PREDICTED: tubulin beta-6 chain isoform X2 [Homo sapiens]; beta-tubulin [Homo sapiens]; beta-tubulin [Homo sapiens]; beta-tubulin [Homo sapiens]; unnamed protein product [Homo sapiens]; unnamed protein product [Homo sapiens]; unnamed protein product [Homo sapiens]; Beta-tubulin [Homo sapiens]; tubulin beta-4A chain isoform 3 [Homo sapiens]; tubulin beta-4A chain isoform 4 [Homo sapiens]; tubulin …	gi|530424971	Cell cycle	tubulin beta-6 chain isoform X2 [Homo sapiens]	LAVNMVPFPR	52.62	1158.4	0.599202	5.60684	6.92027	1.23426
549	16	1931.6	11.3672	0.296038	-4.39185	0.0833654	0.00837231	0.00837231	gi|578827087; gi|530405979; gi|530405975; gi|189053379; gi|332164779; gi|332164777; gi|33286418; gi|211947927; gi|119598294; gi|119598292; gi|127796241; gi|127796139; gi|127795697; gi|34782802; gi|31416989; gi|14043291; gi|338827; gi|189998; gi|298555788; gi|298546167; gi|5702304; gi|5702302; gi|2815606; gi|33346925; gi|7649149; gi|194388596; gi|194374687; gi|62897413; gi|35505; gi|20178296; gi|5…	PREDICTED: pyruvate kinase PKM isoform X4 [Homo sapiens]; PREDICTED: pyruvate kinase PKM isoform X3 [Homo sapiens]; PREDICTED: pyruvate kinase PKM isoform X1 [Homo sapiens]; unnamed protein product [Homo sapiens]; pyruvate kinase PKM isoform e [Homo sapiens]; pyruvate kinase PKM isoform d [Homo sapiens]; pyruvate kinase PKM isoform a [Homo sapiens]; epididymis secretory protein Li 30 [Homo sapien…	gi|578827087		pyruvate kinase PKM isoform X4 [Homo sapiens]	EAEAAIYHLQLFEELR	38.58	1932.61	0.869589	7.55681	9.32777	1.23435
3831	16	1387.54	11.9091	0.699524	-3.63043	0.170882	0.0299799	0.0299799	gi|530383776; gi|7706029; gi|215599570; gi|215599508; gi|119568787; gi|15012009; gi|7106850; gi|193787175; gi|71152388	PREDICTED: uncharacterized protein C6orf203 isoform X1 [Homo sapiens]; uncharacterized protein C6orf203 isoform a [Homo sapiens]; uncharacterized protein C6orf203 isoform b [Homo sapiens]; uncharacterized protein C6orf203 isoform a [Homo sapiens]; chromosome 6 open reading frame 203 [Homo sapiens]; Chromosome 6 open reading frame 203 [Homo sapiens]; HSPC230 [Homo sapiens]; unnamed protein product…	gi|119568787		chromosome 6 open reading frame 203 [Homo sapiens]	VGDTLDLLIGEDK	19.88	1388.55	0.426474	5.05593	6.2415	1.23449
1692	16	1331.82	8.15131	0.428054	-2.65354	0.283798	0.0318008	0.0318008	gi|342187211; gi|193794814; gi|34577112; gi|34577110; gi|4557305; gi|233142336; gi|119600342; gi|119600341; gi|119600340; gi|119600339; gi|16877049; gi|16198435; gi|15488981; gi|15277571; gi|14715001; gi|13279257; gi|178351; gi|28597; gi|194378468; gi|28595; gi|49456715; gi|49168540; gi|40042280; gi|40042278; gi|40042276; gi|40042274; gi|40042272; gi|28614; gi|113606; gi|4557976; gi|157829946; gi…	fructose-bisphosphate aldolase A isoform 2 [Homo sapiens]; fructose-bisphosphate aldolase A isoform 1 [Homo sapiens]; fructose-bisphosphate aldolase A isoform 1 [Homo sapiens]; fructose-bisphosphate aldolase A isoform 1 [Homo sapiens]; fructose-bisphosphate aldolase A isoform 1 [Homo sapiens]; epididymis secretory sperm binding protein Li 87p [Homo sapiens]; aldolase A, fructose-bisphosphate, iso…	gi|342187211		fructose-bisphosphate aldolase A isoform 2 [Homo sapiens]	GILAADESTGSIAK	49.98	1332.83	0.696355	7.6945	9.50195	1.2349
43	16	912.716	8.51856	0.0358269	-1.83018	0.352969	0.0300286	0.0300286	gi|578804836; gi|578804834; gi|578804832; gi|530370914; gi|378925625; gi|291045230; gi|291045228; gi|291045223; gi|291045225; gi|388998877; gi|119631424; gi|119631423; gi|119631422; gi|119631420; gi|119631419; gi|119631418; gi|225131084; gi|1212992; gi|17066105; gi|17066104; gi|384872704	PREDICTED: titin isoform X7 [Homo sapiens]; PREDICTED: titin isoform X6 [Homo sapiens]; PREDICTED: titin isoform X5 [Homo sapiens]; PREDICTED: titin isoform X4 [Homo sapiens]; titin isoform N2BA [Homo sapiens]; titin isoform novex-2 [Homo sapiens]; titin isoform novex-1 [Homo sapiens]; titin isoform N2-B [Homo sapiens]; titin isoform N2-A [Homo sapiens]; titin isoform IC [Homo sapiens]; titin, is…	gi|578804836	Structure	titin isoform X7 [Homo sapiens]	NAVGVSLPR	26.33	913.723	0.406487	7.57081	9.35191	1.23526
4173	15	1165.37	10.9428	0.0961527	-2.70722	0.254205	0.0243807	0.0243807	gi|193787595	unnamed protein product [Homo sapiens]	gi|193787595	Unknown	unnamed protein product [Homo sapiens]	RGPGPDYYLK	4.33	1166.38	0.579573	3.87065	4.78314	1.23575
142	16	502.273	9.39975	0.160613	-1.28856	0.488785	0.0327855	0.0327855	gi|578812686; gi|156105703; gi|156105701; gi|119569121; gi|119569120; gi|119569119; gi|119569118; gi|20306786; gi|11096244; gi|11095320; gi|6166485; gi|193785245; gi|193785628; gi|40036452; gi|27529738; gi|119370526	PREDICTED: sentrin-specific protease 6 isoform X4 [Homo sapiens]; sentrin-specific protease 6 isoform 2 [Homo sapiens]; sentrin-specific protease 6 isoform 1 [Homo sapiens];unknown protein; SUMO1/sentrin specific peptidase 6, isoform CRA_c [Homo sapiens]; SUMO1/sentrin specific peptidase 6, isoform CRA_b [Homo sapiens]; SUMO1/sentrin specific peptidase 6, isoform CRA_a [Homo sapiens]; SENP6 prote…	gi|578812686	Regulation of proteolysis	sentrin-specific protease 6 isoform X4 [Homo sapiens]	GSNPK	1.82	503.28	0.327651	5.94867	7.35218	1.23594
10	16	1230.66	9.34266	0.0264186	-0.705933	0.635366	0.0260398	0.0260398	gi|578800719; gi|578800703; gi|530364375; gi|530364367; gi|530364365; gi|530364361; gi|530364353; gi|237858679; gi|237858677; gi|89903008; gi|187952493; gi|71891758	PREDICTED: neurofascin isoform X36 [Homo sapiens]; PREDICTED: neurofascin isoform X31 [Homo sapiens]; PREDICTED: neurofascin isoform X24 [Homo sapiens]; PREDICTED: neurofascin isoform X20 [Homo sapiens]; PREDICTED: neurofascin isoform X19 [Homo sapiens]; PREDICTED: neurofascin isoform X17 [Homo sapiens]; PREDICTED: neurofascin isoform X13 [Homo sapiens]; neurofascin isoform 3 precursor [Homo sapi…	gi|578800719		neurofascin isoform X36 [Homo sapiens]	NHPDMYSAR	7.58	1231.67	0.0191812	7.71935	9.54158	1.23606
1689	16	1512.35	7.51975	0.161304	2.98036	10.0304	0.011776	0.011776	gi|119608712	hCG2044141 [Homo sapiens]	gi|119608712	Unknown	hCG2044141 [Homo sapiens]	MVAHAWNPSTLGGR	2.26	1513.36	0.414873	7.58035	9.38085	1.23752
53	16	653.375	8.05601	0.0499975	2.37201	5.89214	0.00182881	0.00182881	gi|578808933; gi|578808929; gi|578808925; gi|530376919; gi|530376917; gi|530376915; gi|530376913; gi|194380224; gi|7662352; gi|195220720; gi|82697315; gi|119626035; gi|119626034; gi|119601751; gi|30704843; gi|6563228; gi|194383156; gi|194377444; gi|193785471; gi|40788966; gi|40030396; gi|74738521	PREDICTED: protein RUFY3 isoform X8 [Homo sapiens]; PREDICTED: protein RUFY3 isoform X7 [Homo sapiens]; PREDICTED: protein RUFY3 isoform X6 [Homo sapiens]; PREDICTED: protein RUFY3 isoform X5 [Homo sapiens]; PREDICTED: protein RUFY3 isoform X4 [Homo sapiens]; PREDICTED: protein RUFY3 isoform X3 [Homo sapiens]; PREDICTED: protein RUFY3 isoform X2 [Homo sapiens]; unnamed protein product [Homo sapie…	gi|578808933		protein RUFY3 isoform X8 [Homo sapiens]	HGLKAK	19.89	654.382	0.0100464	7.35144	9.10202	1.23813
239	16	1497.36	7.3312	0.0833641	1.75692	4.52307	0.0424605	0.0424605	gi|119617712	GLI pathogenesis-related 1 (glioma), isoform CRA_a [Homo sapiens]	gi|119617712		GLI pathogenesis-related 1 (glioma), isoform CRA_a [Homo sapiens]	SRTMTSRLGYAKK	16.45	1498.37	1.34147	9.10938	11.2804	1.23833
88	16	1419.59	11.5995	0.116782	-1.83933	0.339278	0.022655	0.022655	gi|530415208; gi|193787049; gi|31377697; gi|119605030; gi|119605029; gi|119605028; gi|119605027; gi|80478641; gi|48734956; gi|18088114; gi|22761754; gi|22760716; gi|10438672; gi|61890565; gi|45502856; gi|14272756; gi|74715064	PREDICTED: procollagen galactosyltransferase 1 isoform X1 [Homo sapiens]; unnamed protein product [Homo sapiens]; procollagen galactosyltransferase 1 precursor [Homo sapiens]; glycosyltransferase 25 domain containing 1, isoform CRA_d [Homo sapiens]; glycosyltransferase 25 domain containing 1, isoform CRA_c [Homo sapiens]; glycosyltransferase 25 domain containing 1, isoform CRA_b [Homo sapiens]; g…	gi|530415208		procollagen galactosyltransferase 1 isoform X1 [Homo sapiens]	MQVEHPEKAVPR	9.87	1420.6	0.486385	6.4385	7.97416	1.23851
2826	16	1395.62	10.7742	0.199066	-5.45722	0.0344611	4.70177e-05	4.70177e-05	gi|41472985; gi|145309302; gi|145309300; gi|119614539; gi|119614537; gi|119614536; gi|119614535; gi|119614534; gi|50345282; gi|10443224; gi|10443222; gi|66774048	unknown [Homo sapiens]; cyclin-dependent kinase 13 isoform 1 [Homo sapiens]; cyclin-dependent kinase 13 isoform 2 [Homo sapiens]; cell division cycle 2-like 5 (cholinesterase-related cell division controller), isoform CRA_d [Homo sapiens]; cell division cycle 2-like 5 (cholinesterase-related cell division controller), isoform CRA_b [Homo sapiens]; cell division cycle 2-like 5 (cholinesterase-rela…	gi|145309302		cyclin-dependent kinase 13 isoform 1 [Homo sapiens]	RKSASATSSSSSSR	8.54	1396.63	0	2.37328	2.94087	1.23916
181	16	926.464	7.91988	0.173051	-1.75352	0.349947	0.0104766	0.0104766	gi|325652091; gi|6841320	uncharacterized protein LOC100534592 [Homo sapiens]; HSPC335 [Homo sapiens]	gi|6841320		HSPC335 [Homo sapiens]	QEPGGPSTR	20.23	927.471	0.904659	5.43656	6.73909	1.23959
40	16	1125.67	7.85628	0.0475894	1.26304	2.60441	0.0121534	0.0121534	gi|578833889; gi|510025487; gi|133922600; gi|119577723; gi|119577722; gi|119577721; gi|51593786; gi|3941326; gi|37183006; gi|3941338; gi|194373507; gi|193787704; gi|226694202	PREDICTED: CLK4-associating serine/arginine rich protein isoform X1 [Homo sapiens]; CLK4-associating serine/arginine rich protein isoform 2 [Homo sapiens]; CLK4-associating serine/arginine rich protein isoform 1 [Homo sapiens]; splicing factor, arginine/serine-rich 16 (suppressor-of-white-apricot homolog, Drosophila), isoform CRA_c [Homo sapiens]; splicing factor, arginine/serine-rich 16 (suppres…	gi|578833889		CLK4-associating serine/arginine rich protein isoform X1 [Homo sapiens]	EEAEAIKHAK	5.31	1126.68	0.493698	8.01741	9.94023	1.23983
785	16	1425.86	7.99388	0.379386	-2.79758	0.157064	1.46079e-05	1.46079e-05	gi|578818565; gi|22854562; gi|158254718; gi|62414289; gi|211948009; gi|119606622; gi|119606621; gi|44890587; gi|21040384; gi|13111801; gi|167887751; gi|167887750; gi|167887749; gi|340219; gi|47115317; gi|149846002; gi|37850; gi|193787214; gi|62896763; gi|62896573; gi|62896523; gi|66714141; gi|37848; gi|55977767	PREDICTED: vimentin isoform X1 [Homo sapiens]; CTCL tumor antigen HD-CL-06 [Homo sapiens]; unnamed protein product [Homo sapiens]; vimentin [Homo sapiens]; epididymis luminal protein 113 [Homo sapiens]; vimentin, isoform CRA_a [Homo sapiens]; vimentin, isoform CRA_a [Homo sapiens]; Vimentin [Homo sapiens]; Vimentin [Homo sapiens]; Vimentin [Homo sapiens]; vimentin variant 3 [Homo sapiens]; viment…	gi|578818565	Cell-cell interaction	vimentin isoform X1 [Homo sapiens]	SLYASSPGGVYATR	56.93	1426.87	0.886434	7.45571	9.24554	1.24006
639	16	1172.72	7.99695	0.369544	-1.54076	0.415821	0.0360785	0.0360785	gi|158255312; gi|372466577; gi|372466572; gi|4504919; gi|119617060; gi|119617059; gi|119617058; gi|119617057; gi|119591067; gi|119567961; gi|119567960; gi|127798644; gi|127796248; gi|62913980; gi|50368987; gi|49256423; gi|14198278; gi|300623536; gi|300620768; gi|181573; gi|181400; gi|1673575; gi|400416; gi|164691069; gi|62897441; gi|1419564; gi|30313; gi|90110027	unnamed protein product [Homo sapiens]; keratin, type II cytoskeletal 8 isoform 2 [Homo sapiens]; keratin, type II cytoskeletal 8 isoform 1 [Homo sapiens]; keratin, type II cytoskeletal 8 isoform 2 [Homo sapiens]; keratin 8, isoform CRA_d [Homo sapiens]; keratin 8, isoform CRA_c [Homo sapiens]; keratin 8, isoform CRA_b [Homo sapiens]; keratin 8, isoform CRA_a [Homo sapiens]; hCG15580 [Homo sapien…	gi|372466577		keratin, type II cytoskeletal 8 isoform 2 [Homo sapiens]	LVSESSDVLPK	27.06	1173.73	0.487876	9.59452	11.9015	1.24045
320	16	1031.8	8.56082	0.183874	-1.37434	0.417068	0.00883045	0.00883045	gi|578834436; gi|578834433; gi|530417686; gi|533112502; gi|119572703; gi|27694337; gi|189046910	PREDICTED: uncharacterized protein C19orf68 isoform X4 [Homo sapiens]; PREDICTED: uncharacterized protein C19orf68 isoform X3 [Homo sapiens]; PREDICTED: uncharacterized protein C19orf68 isoform X2 [Homo sapiens]; uncharacterized protein C19orf68 [Homo sapiens]; hypothetical protein LOC374920 [Homo sapiens]; C19orf68 protein [Homo sapiens]; RecName: Full=Uncharacterized protein C19orf68	gi|27694337		C19orf68 protein [Homo sapiens]	DLDACALVR	12.8	1032.81	0.884699	7.32329	9.0844	1.24048
1013	16	1596.59	7.98143	0.731145	1.54694	3.28368	0.0108577	0.0108577	gi|377656702; gi|377656701; gi|158258871; gi|62089104; gi|21328448; gi|4507949; gi|211947825; gi|119596302; gi|119596301; gi|119596300; gi|119596299; gi|12655023; gi|23114; gi|197692473; gi|197692221; gi|1345590; gi|78101741; gi|67464628; gi|67464627	Chain B, Crystal Structure Of A Tyrosine 3-MonooxygenaseTRYPTOPHAN 5- Monooxygenase Activation Protein, Beta Polypeptide (Ywhab) From Homo Sapiens At 2.20 A Resolution.; Chain A, Crystal Structure Of A Tyrosine 3-MonooxygenaseTRYPTOPHAN 5- Monooxygenase Activation Protein, Beta Polypeptide (Ywhab) From Homo Sapiens At 2.20 A Resolution.; unnamed protein product [Homo sapiens]; tyrosine 3-monooxyg…	gi|377656702		Chain B, Crystal Structure Of A Tyrosine 3-MonooxygenaseTRYPTOPHAN 5- Monooxygenase Activation Protein, Beta Polypeptide (Ywhab) From Homo Sapiens At 2.20 A Resolution.	AVTEQGHELSNEER	20.36	1597.59	0.882756	6.41508	7.95878	1.24064
2880	16	1742.62	10.0271	0.275523	-1.96308	0.345304	0.0334772	0.0334772	gi|578818531; gi|530392362; gi|311771657; gi|71274154; gi|119606791; gi|156230632; gi|10047311; gi|67461560	PREDICTED: scm-like with four MBT domains protein 2 isoform X3 [Homo sapiens]; PREDICTED: scm-like with four MBT domains protein 2 isoform X2 [Homo sapiens]; scm-like with four MBT domains protein 2 [Homo sapiens]; scm-like with four MBT domains protein 2 [Homo sapiens]; Scm-like with four mbt domains 2 [Homo sapiens]; SFMBT2 protein [Homo sapiens]; KIAA1617 protein [Homo sapiens]; RecName: Full=…	gi|578818531		scm-like with four MBT domains protein 2 isoform X3 [Homo sapiens]	LEAVNPRNPGELCVASVVSVK	11.57	1743.63	0.78369	5.14104	6.38204	1.24139
519	14	1808.26	11.1256	0.319167	-2.42708	0.238141	0.0150113	0.0150113	gi|119620478	hCG2041501 [Homo sapiens]	gi|119620478	Unknown	hCG2041501 [Homo sapiens]	LGPSSPPVSNK	5.51	1809.27	0.611004	6.42534	7.97812	1.24166
34	16	1325.61	9.96956	0.0307896	0.853321	1.90072	0.0305732	0.0305732	gi|189065242; gi|189064342; gi|189055163; gi|189053281; gi|4504307; gi|28173560; gi|77539758; gi|11415030; gi|4504323; gi|4504321; gi|4504317; gi|4504315; gi|4504313; gi|4504311; gi|4504309; gi|4504305; gi|4504303; gi|4504301; gi|119623526; gi|119623517; gi|119623516; gi|119623491; gi|119616731; gi|119575960; gi|119575959; gi|119575953; gi|119575948; gi|119575942; gi|119575932; gi|119575914; gi|1…	unnamed protein product [Homo sapiens]; unnamed protein product [Homo sapiens]; unnamed protein product [Homo sapiens]; unnamed protein product [Homo sapiens]; histone H4 [Homo sapiens]; histone H4 [Homo sapiens]; histone H4 [Homo sapiens]; histone H4 [Homo sapiens]; histone H4 [Homo sapiens]; histone H4 [Homo sapiens]; histone H4 [Homo sapiens]; histone H4 [Homo sapiens]; histone H4 [Homo sapien…	gi|4504307	Gene regulation	histone H4 [Homo sapiens]	TVTAMDVVYALK	82.55	1326.62	0.273009	9.7665	12.1305	1.24205
553	14	2208.64	11.1134	0.404965	-2.02313	0.257499	7.69317e-05	7.69317e-05	gi|530411812; gi|158260955; gi|30089948; gi|119614835; gi|223459582; gi|153217448; gi|21702695; gi|7839557; gi|51476238; gi|40789037; gi|311033412	PREDICTED: protein phosphatase 1E isoform X2 [Homo sapiens]; unnamed protein product [Homo sapiens]; protein phosphatase 1E [Homo sapiens]; protein phosphatase 1E (PP2C domain containing) [Homo sapiens]; Protein phosphatase 1E (PP2C domain containing) [Homo sapiens]; PPM1E protein [Homo sapiens]; partner of PIX 1 [Homo sapiens]; PP2CH [Homo sapiens]; hypothetical protein [Homo sapiens]; KIAA1072 …	gi|530411812		protein phosphatase 1E isoform X2 [Homo sapiens]	DAGSSDNITVIVVFLRDMNK	5.54	2209.65	0.651607	6.41663	7.97229	1.24244
2345	16	1457.38	7.50512	0.241538	-1.98103	0.332029	0.0182874	0.0182874	gi|82802813	rcDNAJ9 [Homo sapiens]	gi|82802813		rcDNAJ9 [Homo sapiens]	AAIQSRQKDWQK	19.11	1458.39	0.606053	5.25639	6.53189	1.24266
60	16	859.443	9.19866	0.0302015	-0.540251	0.704946	0.0444838	0.0444838	gi|63992373; gi|189069190; gi|4502107; gi|211947845; gi|119625664; gi|119625663; gi|119625662; gi|17391477; gi|15215459; gi|15215412; gi|13436443; gi|12655149; gi|430966; gi|307116; gi|189615; gi|182112; gi|179132; gi|468888; gi|49456639; gi|49168528; gi|37637; gi|187783805; gi|219481; gi|490122; gi|113960; gi|157833780; gi|342350778; gi|342350777; gi|157831406; gi|157831405; gi|157831404; gi|157…	unknown [Homo sapiens]; unnamed protein product [Homo sapiens]; annexin A5 [Homo sapiens]; epididymis secretory protein Li 7 [Homo sapiens]; annexin A5, isoform CRA_c [Homo sapiens]; annexin A5, isoform CRA_b [Homo sapiens]; annexin A5, isoform CRA_b [Homo sapiens]; Annexin A5 [Homo sapiens]; Annexin A5 [Homo sapiens]; Annexin A5 [Homo sapiens]; Annexin A5 [Homo sapiens]; ANXA5 protein [Homo sapi…	gi|4502107		annexin A5 [Homo sapiens]	VLTEIIASR	41.72	860.451	0.0130095	7.32799	9.10805	1.24291
59	16	1560.8	10.7004	0.0864143	-2.06703	0.290297	0.0160735	0.0160735	gi|578805877; gi|530372129; gi|530372127; gi|530372121; gi|530372119; gi|8100574; gi|256222415; gi|256222413; gi|256222411; gi|105990514; gi|119585761; gi|119585760; gi|119585759; gi|119585758; gi|119585757; gi|119585756; gi|190192194; gi|190192192; gi|190192190; gi|53791217; gi|3298597; gi|3282771; gi|34365016; gi|51491176; gi|296434507	PREDICTED: filamin-B isoform X7 [Homo sapiens]; PREDICTED: filamin-B isoform X6 [Homo sapiens]; PREDICTED: filamin-B isoform X5 [Homo sapiens]; PREDICTED: filamin-B isoform X2 [Homo sapiens]; PREDICTED: filamin-B isoform X1 [Homo sapiens]; filamin [Homo sapiens]; filamin-B isoform 4 [Homo sapiens]; filamin-B isoform 3 [Homo sapiens]; filamin-B isoform 1 [Homo sapiens]; filamin-B isoform 2 [Homo s…	gi|578805877		filamin-B isoform X7 [Homo sapiens]	SPFTVGVAAPLDLSK	52.3	1561.8	0.280629	7.47513	9.29375	1.24329
24	16	867.762	9.89319	0.025722	1.19372	2.44509	0.0132572	0.0132572	gi|308387374; gi|119575382; gi|119575378; gi|119575377; gi|14249999; gi|2735857; gi|30583635; gi|9844110	cAMP-specific 3',5'-cyclic phosphodiesterase 4D isoform PDE4D5 [Homo sapiens]; phosphodiesterase 4D, cAMP-specific (phosphodiesterase E3 dunce homolog, Drosophila), isoform CRA_f [Homo sapiens]; phosphodiesterase 4D, cAMP-specific (phosphodiesterase E3 dunce homolog, Drosophila), isoform CRA_b [Homo sapiens]; phosphodiesterase 4D, cAMP-specific (phosphodiesterase E3 dunce homolog, Drosophila), is…	gi|308387374		cAMP-specific 3',5'-cyclic phosphodiesterase 4D isoform PDE4D5 [Homo sapiens]	LSPVISPR	37.4	868.769	0.455924	7.04321	8.7691	1.24504
132	16	990.412	11.753	0.028513	-1.47436	0.413023	0.0225937	0.0225937	gi|189055015; gi|583746066; gi|583075099; gi|20070125; gi|119610102; gi|119610101; gi|119610098; gi|119610096; gi|48735337; gi|20810352; gi|14790033; gi|339647; gi|211828150; gi|190384; gi|194388618; gi|194386068; gi|194373909; gi|194382354; gi|35655; gi|586500223; gi|586500222; gi|2507460; gi|478247273; gi|478247272; gi|478247271; gi|358009824; gi|186972743; gi|157830352; gi|4558335	unnamed protein product [Homo sapiens]; unnamed protein product [Homo sapiens]; unnamed protein product [Homo sapiens]; protein disulfide-isomerase precursor [Homo sapiens]; procollagen-proline, 2-oxoglutarate 4-dioxygenase (proline 4-hydroxylase), beta polypeptide, isoform CRA_d [Homo sapiens]; procollagen-proline, 2-oxoglutarate 4-dioxygenase (proline 4-hydroxylase), beta polypeptide, isoform C…	gi|20070125		protein disulfide-isomerase precursor [Homo sapiens]	ENLLDFIK	31.08	991.419	0.492334	6.72896	8.37838	1.24512
291	16	912.536	7.6328	0.251246	-1.00161	0.505953	5.95711e-05	5.95711e-05	gi|73760405; gi|119617999; gi|119617997; gi|31566194; gi|508727; gi|1174690	thymopoietin isoform beta [Homo sapiens]; thymopoietin, isoform CRA_c [Homo sapiens]; thymopoietin, isoform CRA_c [Homo sapiens]; Thymopoietin [Homo sapiens]; thymopoietin beta [Homo sapiens]; RecName: Full=Lamina-associated polypeptide 2, isoforms beta/gamma; AltName: Full=Thymopoietin, isoforms beta/gamma; Short=TP beta/gamma; AltName: Full=Thymopoietin-related peptide isoforms beta/gamma; Shor…	gi|73760405	DNA regulation	thymopoietin isoform beta [Homo sapiens]	GGPLQALTR	6.99	913.543	0.266049	6.39112	7.95817	1.24519
1315	15	1266.47	10.8794	0.526686	-3.29957	0.138448	0.00499658	0.00499658	gi|578827087; gi|530405979; gi|530405975; gi|189053379; gi|332164779; gi|332164777; gi|33286418; gi|211947927; gi|119598294; gi|119598292; gi|127796241; gi|127796139; gi|127795697; gi|34782802; gi|31416989; gi|14043291; gi|6018096; gi|338827; gi|189998; gi|298555788; gi|298546167; gi|5702302; gi|2815606; gi|33346925; gi|194388596; gi|194374687; gi|62897413; gi|35505; gi|20178296; gi|507043284; gi…	PREDICTED: pyruvate kinase PKM isoform X4 [Homo sapiens]; PREDICTED: pyruvate kinase PKM isoform X3 [Homo sapiens]; PREDICTED: pyruvate kinase PKM isoform X1 [Homo sapiens]; unnamed protein product [Homo sapiens]; pyruvate kinase PKM isoform e [Homo sapiens]; pyruvate kinase PKM isoform d [Homo sapiens]; pyruvate kinase PKM isoform a [Homo sapiens]; epididymis secretory protein Li 30 [Homo sapien…	gi|578827087		pyruvate kinase PKM isoform X4 [Homo sapiens]	LAPITSDPTEATAVGAVEASFK	109.28	1267.47	0.339886	6.84532	8.52412	1.24525
674	16	1495.33	8.21618	0.639926	-1.89372	0.348796	0.0229928	0.0229928	gi|45160108	zinc finger protein 41 [Homo sapiens]	gi|45160108	Gene regulation	zinc finger protein 41 [Homo sapiens]	GLQLGFKPSKHER	5.12	1496.34	0.79967	6.30303	7.85096	1.24559
658	16	1130.37	8.18518	0.448585	-1.99427	0.367756	0.0399542	0.0399542	gi|530424971; gi|3387980; gi|3387969; gi|3387929; gi|189069169; gi|189054409; gi|158259889; gi|15277228; gi|574584816; gi|574584820; gi|308235963; gi|21361322; gi|4507729; gi|574584811; gi|574584803; gi|50592996; gi|574584818; gi|13562114; gi|29788768; gi|14210536; gi|29788785; gi|5174735; gi|42558279; gi|16755780; gi|119625004; gi|119623729; gi|119623728; gi|119623727; gi|119621959; gi|119621958…	PREDICTED: tubulin beta-6 chain isoform X2 [Homo sapiens]; beta-tubulin [Homo sapiens]; beta-tubulin [Homo sapiens]; beta-tubulin [Homo sapiens]; unnamed protein product [Homo sapiens]; unnamed protein product [Homo sapiens]; unnamed protein product [Homo sapiens]; Beta-tubulin [Homo sapiens]; tubulin beta-4A chain isoform 3 [Homo sapiens]; tubulin beta-4A chain isoform 4 [Homo sapiens]; tubulin …	gi|530424971	Cell cycle	tubulin beta-6 chain isoform X2 [Homo sapiens]	FPGQLNADLR	71.84	1131.38	0.878686	8.39701	10.4646	1.24623
676	16	1082.69	7.96156	0.515686	-1.42548	0.413201	0.00844755	0.00844755	gi|119568972	arginyl-tRNA synthetase-like, isoform CRA_d [Homo sapiens]	gi|119568972		arginyl-tRNA synthetase-like, isoform CRA_d [Homo sapiens]	KSIFSKYSK	16.23	1083.69	0.793076	6.87505	8.57141	1.24674
1933	16	1366.69	7.34892	0.130883	-1.07164	0.516745	0.0356848	0.0356848	gi|52545633	hypothetical protein [Homo sapiens]	gi|52545633		hypothetical protein [Homo sapiens]	DDVEGMMSQGQR	17.62	1367.7	0.846344	7.20231	8.98474	1.24748
91	16	1473.31	10.8956	0.109259	-2.25616	0.252946	0.0121697	0.0121697	gi|530382972; gi|530382970; gi|530382968; gi|189069313; gi|62087776; gi|228008400; gi|228008293; gi|228008396; gi|228008295; gi|359338991; gi|228008398; gi|228008291; gi|119569015; gi|119569014; gi|119569013; gi|119569012; gi|119569011; gi|119569010; gi|119569009; gi|119569008; gi|119569007; gi|33874520; gi|26454828; gi|21619168; gi|116283697; gi|15809590; gi|15809588; gi|15809586; gi|5031512; gi…	PREDICTED: heterogeneous nuclear ribonucleoprotein Q isoform X3 [Homo sapiens]; PREDICTED: heterogeneous nuclear ribonucleoprotein Q isoform X2 [Homo sapiens]; PREDICTED: heterogeneous nuclear ribonucleoprotein Q isoform X1 [Homo sapiens]; unnamed protein product [Homo sapiens]; synaptotagmin binding, cytoplasmic RNA interacting protein variant [Homo sapiens]; heterogeneous nuclear ribonucleoprot…	gi|530382972		heterogeneous nuclear ribonucleoprotein Q isoform X3 [Homo sapiens]	NLANTVTEEILEK	20.76	1474.31	0.871269	7.62449	9.51284	1.24767
1550	16	1368.55	7.6509	0.423611	-1.34282	0.424723	0.00612831	0.00612831	gi|578837156; gi|47678729; gi|189055040; gi|11068135; gi|119593687; gi|119593686; gi|119593685; gi|15929019; gi|11095500; gi|12052898; gi|5596697; gi|5596695; gi|193788299; gi|13374131; gi|20455347	PREDICTED: probable tubulin polyglutamylase TTLL1 isoform X1 [Homo sapiens]; TTLL1 [Homo sapiens]; unnamed protein product [Homo sapiens]; probable tubulin polyglutamylase TTLL1 [Homo sapiens]; tubulin tyrosine ligase-like family, member 1, isoform CRA_b [Homo sapiens]; tubulin tyrosine ligase-like family, member 1, isoform CRA_a [Homo sapiens]; tubulin tyrosine ligase-like family, member 1, isof…	gi|578837156	Biosynthesis/Metabolism	probable tubulin polyglutamylase TTLL1 isoform X1 [Homo sapiens]	SRQGQSLGPRAGR	12.59	1369.56	0.753556	5.2182	6.5125	1.24804
546	15	1872.85	11.8667	0.322782	-3.64892	0.153005	0.0390322	0.0390322	gi|189069169; gi|158259889; gi|4507729; gi|29788768; gi|5174735; gi|119608775; gi|119575532; gi|119575531; gi|119575530; gi|119575529; gi|119575528; gi|48735192; gi|39645753; gi|25058619; gi|23958133; gi|20809886; gi|18044710; gi|17939577; gi|17511862; gi|15215496; gi|14124960; gi|14043898; gi|13278849; gi|12804917; gi|12804065; gi|12803879; gi|12655009; gi|12654709; gi|27227551; gi|54696722; gi|…	unnamed protein product [Homo sapiens]; unnamed protein product [Homo sapiens]; tubulin beta-2A chain [Homo sapiens]; tubulin beta-2B chain [Homo sapiens]; tubulin beta-4B chain [Homo sapiens]; tubulin, beta 2C, isoform CRA_b [Homo sapiens]; tubulin, beta 2B, isoform CRA_c [Homo sapiens]; tubulin, beta 2B, isoform CRA_b [Homo sapiens]; tubulin, beta 2B, isoform CRA_b [Homo sapiens]; tubulin, beta…	gi|4507729	Structure	tubulin beta-2A chain [Homo sapiens]	MSATFIGNSTAIQELFK	69.79	1873.85	0.240267	6.67129	8.32792	1.24832
73	16	1307.62	7.80047	0.0614361	1.46628	3.15963	0.0252168	0.0252168	gi|14277682; gi|11128025; gi|119582353; gi|119582350; gi|72533492; gi|71680343; gi|5457098; gi|5456982; gi|133777266; gi|37999827	protocadherin gamma-C4 isoform 2 precursor [Homo sapiens]; protocadherin gamma-C4 isoform 1 precursor [Homo sapiens]; hCG1982215, isoform CRA_ab [Homo sapiens]; hCG1982215, isoform CRA_y [Homo sapiens]; Protocadherin gamma subfamily C, 4 [Homo sapiens]; Protocadherin gamma subfamily C, 4 [Homo sapiens]; protocadherin gamma C4 short form protein [Homo sapiens]; protocadherin gamma C4 [Homo sapiens…	gi|14277682		protocadherin gamma-C4 isoform 2 precursor [Homo sapiens]	LVLTAVDGGNPPR	20.42	1308.63	0.242747	7.48588	9.34931	1.24893
2414	16	1078.69	8.20785	0.463291	-1.66165	0.372172	0.0144594	0.0144594	gi|40044564	unnamed protein product [Homo sapiens]	gi|40044564	Unknown	unnamed protein product [Homo sapiens]	TALLQXRPR	11.12	1079.69	0.432845	6.21979	7.77229	1.24961
395	16	987.233	11.4949	0.11643	-5.67432	0.0481086	0.00279239	0.00279239	gi|578807820; gi|578807818; gi|530375407; gi|530375405; gi|296010811; gi|37577159; gi|480297433; gi|475757111; gi|119599898; gi|119599897; gi|119599896; gi|117371488; gi|117371484; gi|85567661; gi|85397872; gi|375339677; gi|374686533; gi|1836094; gi|683747; gi|683745; gi|67515427; gi|218651320; gi|218651312; gi|218651310; gi|86559371; gi|904210; gi|599820; gi|1168781; gi|1583545	PREDICTED: extracellular calcium-sensing receptor isoform X4 [Homo sapiens]; PREDICTED: extracellular calcium-sensing receptor isoform X3 [Homo sapiens]; PREDICTED: extracellular calcium-sensing receptor isoform X2 [Homo sapiens]; PREDICTED: extracellular calcium-sensing receptor isoform X1 [Homo sapiens]; extracellular calcium-sensing receptor isoform 1 precursor [Homo sapiens]; extracellular ca…	gi|578807820		extracellular calcium-sensing receptor isoform X4 [Homo sapiens]	KSVHNGFAK	3.31	988.24	0.722511	3.20084	4.00047	1.24982
67	16	1185.03	11.0768	0.0696228	-1.44604	0.422383	0.0277908	0.0277908	gi|62087344; gi|63162572; gi|58761484; gi|119573352; gi|127796120; gi|14124984; gi|609308; gi|46411195; gi|221046162; gi|221045234; gi|57997178; gi|194374631; gi|194373745; gi|193785170; gi|671527; gi|66774185	chaperonin containing TCP1, subunit 3 (gamma) variant [Homo sapiens]; T-complex protein 1 subunit gamma isoform a [Homo sapiens]; T-complex protein 1 subunit gamma isoform c [Homo sapiens]; chaperonin containing TCP1, subunit 3 (gamma) [Homo sapiens]; Chaperonin containing TCP1, subunit 3 (gamma) [Homo sapiens]; Chaperonin containing TCP1, subunit 3 (gamma) [Homo sapiens]; cytoplasmic chaperonin …	gi|62087344		chaperonin containing TCP1, subunit 3 (gamma) variant [Homo sapiens]	TAVETAVLLLR	28.61	1186.04	0.688267	6.61799	8.27544	1.25044
916	16	1142.63	8.02713	0.790341	-1.21945	0.467394	0.0224897	0.0224897	gi|119395754; gi|119617041; gi|119617040; gi|119617039; gi|47940601; gi|27503816; gi|18999435; gi|386850; gi|307082; gi|9739163; gi|194384468; gi|194384240; gi|143811411; gi|392311616	keratin, type II cytoskeletal 5 [Homo sapiens]; keratin 5 (epidermolysis bullosa simplex, Dowling-Meara/Kobner/Weber-Cockayne types), isoform CRA_d [Homo sapiens]; keratin 5 (epidermolysis bullosa simplex, Dowling-Meara/Kobner/Weber-Cockayne types), isoform CRA_c [Homo sapiens]; keratin 5 (epidermolysis bullosa simplex, Dowling-Meara/Kobner/Weber-Cockayne types), isoform CRA_b [Homo sapiens]; Ker…	gi|119395754		keratin, type II cytoskeletal 5 [Homo sapiens]	LAELEEALQK	47.42	1143.64	0.54761	8.73382	10.9257	1.25096
951	16	1263.59	7.46269	0.355305	-2.07702	0.318613	0.0259062	0.0259062	gi|210032509; gi|119619423; gi|205831478	transcription factor SPT20 homolog-like 1 [Homo sapiens]; hCG1645061 [Homo sapiens]; RecName: Full=Transcription factor SPT20 homolog-like 1	gi|210032509	Gene regulation	transcription factor SPT20 homolog-like 1 [Homo sapiens]	QKMNTDPMKR	12.48	1264.6	0.0150779	7.89285	9.87951	1.2517
579	16	1105.59	9.00734	0.0701641	-1.015	0.538672	0.0370548	0.0370548	gi|119616671	hCG2009301 [Homo sapiens]	gi|119616671	Unknown	hCG2009301 [Homo sapiens]	THIVADK	12.95	1106.6	0.508365	5.99881	7.51401	1.25258
193	16	920.455	9.15077	0.0178641	0.616414	1.56498	0.014013	0.014013	gi|578847467; gi|578847465; gi|578847375; gi|578847373; gi|578842232; gi|578842230; gi|578841992; gi|578841990; gi|578841780; gi|578841778; gi|530433544; gi|530433542; gi|530431919; gi|530431917; gi|530431823; gi|530431388; gi|530431386; gi|530416996; gi|530416994; gi|14141193; gi|119592621; gi|119592620; gi|119592618; gi|119592617; gi|119592616; gi|119592615; gi|119580810; gi|119580809; gi|67678…	PREDICTED: 40S ribosomal protein S9 isoform X2 [Homo sapiens]; PREDICTED: 40S ribosomal protein S9 isoform X1 [Homo sapiens]; PREDICTED: 40S ribosomal protein S9 isoform X2 [Homo sapiens]; PREDICTED: 40S ribosomal protein S9 isoform X1 [Homo sapiens]; PREDICTED: 40S ribosomal protein S9 isoform X2 [Homo sapiens]; PREDICTED: 40S ribosomal protein S9 isoform X1 [Homo sapiens]; PREDICTED: 40S riboso…	gi|578847467	Gene regulation	40S ribosomal protein S9 isoform X2 [Homo sapiens]	IEDFLER	51.65	921.462	0.0154402	6.85755	8.59389	1.2532
2705	16	1567.76	7.76098	0.413079	-1.13239	0.512683	0.0344787	0.0344787	gi|40981512	unnamed protein product [Homo sapiens]	gi|40981512	Unknown	unnamed protein product [Homo sapiens]	MTSGWRSSSKRNR	17.39	1568.76	1.08203	7.49732	9.40376	1.25428
67	16	1781.85	8.68469	0.0661481	-2.43517	0.225164	0.00370586	0.00370586	gi|530381931; gi|9082289; gi|189053381; gi|431822408; gi|431822406; gi|431822403; gi|431822401; gi|20149594; gi|119624665; gi|119624663; gi|119624662; gi|46249928; gi|16876955; gi|15680260; gi|15215418; gi|13436257; gi|386786; gi|306891; gi|39644662; gi|34304590; gi|83699651; gi|6807647; gi|194386896; gi|194378142; gi|158254904; gi|10437873; gi|11876616; gi|17865718; gi|225608	PREDICTED: heat shock protein HSP 90-beta isoform X1 [Homo sapiens]; chaperone protein HSP90 beta [Homo sapiens]; unnamed protein product [Homo sapiens]; heat shock protein HSP 90-beta isoform c [Homo sapiens]; heat shock protein HSP 90-beta isoform b [Homo sapiens]; heat shock protein HSP 90-beta isoform a [Homo sapiens]; heat shock protein HSP 90-beta isoform a [Homo sapiens]; heat shock protei…	gi|530381931		heat shock protein HSP 90-beta isoform X1 [Homo sapiens]	HLEINPDHPIVETLR	28.04	1782.85	0.256527	7.35489	9.22754	1.25461
3195	15	1484.7	9.76752	0.371854	-1.73731	0.346076	0.0115481	0.0115481	gi|62822361; gi|217416366; gi|119622192; gi|13623283; gi|158254610; gi|22761421; gi|61890603; gi|21439844; gi|21439842; gi|14272794; gi|158706133	unknown [Homo sapiens]; major facilitator superfamily domain-containing protein 9 [Homo sapiens]; hypothetical protein MGC11332 [Homo sapiens]; Major facilitator superfamily domain containing 9 [Homo sapiens]; unnamed protein product [Homo sapiens]; unnamed protein product [Homo sapiens]; unnamed protein product [Homo sapiens]; unnamed protein product [Homo sapiens]; unnamed protein product [Homo…	gi|217416366		major facilitator superfamily domain-containing protein 9 [Homo sapiens]	ELGGHWDMNSAPR	6.8	1485.7	0.0221301	7.06492	8.86985	1.25548
684	16	667.178	8.06112	0.19806	-2.70819	0.156226	6.93432e-09	6.93432e-09	gi|31543670; gi|211059429; gi|119611836; gi|119611835; gi|71680826; gi|71680147; gi|71680143; gi|21753491; gi|21748879; gi|133777740; gi|116242811	synaptotagmin-2 [Homo sapiens]; synaptotagmin-2 [Homo sapiens]; synaptotagmin II, isoform CRA_a [Homo sapiens]; synaptotagmin II, isoform CRA_a [Homo sapiens]; Synaptotagmin II [Homo sapiens];unknown protein;unknown protein; unnamed protein product [Homo sapiens]; unnamed protein product [Homo sapiens]; SYT2 protein [Homo sapiens];SYT2_HUMAN RecName: Full=Synaptotagmin-2; AltName: Full=Synaptotag…	gi|31543670	cell differentiation	synaptotagmin-2 [Homo sapiens]	KYETK	3.23	668.185	0.0549577	4.72788	5.94109	1.25661
6080	9	2353.13	9.93562	0.139717	-1.57072	0.355334	0.00365409	0.00365409	gi|578815110; gi|62088258; gi|87239981; gi|119585984; gi|119585983; gi|71052184; gi|3929221; gi|3929219; gi|194380078; gi|194378526; gi|194377774; gi|21900398; gi|21900396; gi|12540048; gi|226693566	PREDICTED: tankyrase-1 isoform X1 [Homo sapiens]; tankyrase, TRF1-interacting ankyrin-related ADP-ribose polymerase variant [Homo sapiens]; tankyrase-1 [Homo sapiens]; tankyrase, TRF1-interacting ankyrin-related ADP-ribose polymerase, isoform CRA_b [Homo sapiens]; tankyrase, TRF1-interacting ankyrin-related ADP-ribose polymerase, isoform CRA_a [Homo sapiens]; Tankyrase, TRF1-interacting ankyrin-r…	gi|578815110	Cell cycle	tankyrase-1 isoform X1 [Homo sapiens]	SAVDMAPTPELRERLTYEFK	6.1	2354.14	0.0165427	6.99657	8.79228	1.25665
677	16	1014.27	8.55342	0.482567	-2.97135	0.221525	0.0144409	0.0144409	gi|63003928; gi|119611177; gi|90112085; gi|221043004; gi|74746881	protein FAM78B [Homo sapiens]; family with sequence similarity 78, member B [Homo sapiens]; Family with sequence similarity 78, member B [Homo sapiens]; unnamed protein product [Homo sapiens]; RecName: Full=Protein FAM78B	gi|63003928		protein FAM78B [Homo sapiens]	GPPLVVIPPK	23.39	1015.28	0.482716	7.16084	9.00043	1.2569
89	16	1230.69	11.6001	0.153841	-3.36351	0.102461	2.63322e-07	2.63322e-07	gi|10120947; gi|189053923; gi|300360534; gi|4758484; gi|211947903; gi|119569989; gi|119569988; gi|119569987; gi|119569986; gi|12652753; gi|8132762; gi|2393722; gi|55925946; gi|31873364; gi|40041216; gi|6016173; gi|482677263; gi|387766230; gi|312597297; gi|312597296; gi|312597295	Chain A, Glutathione Transferase From Homo Sapiens; unnamed protein product [Homo sapiens]; glutathione S-transferase omega-1 isoform 3 [Homo sapiens]; glutathione S-transferase omega-1 isoform 1 [Homo sapiens]; epididymis secretory protein Li 21 [Homo sapiens]; glutathione S-transferase omega 1, isoform CRA_b [Homo sapiens]; glutathione S-transferase omega 1, isoform CRA_a [Homo sapiens]; glutat…	gi|10120947		Chain A, Glutathione Transferase From Homo Sapiens	VPSLVGSFIR	46.74	1231.7	0.397314	4.42475	5.56281	1.2572
617	16	1233.12	9.20014	0.466865	-1.99793	0.285421	0.00510418	0.00510418	gi|530400152; gi|157831273; gi|158255662; gi|14043070; gi|4504445; gi|58761498; gi|58761496; gi|119621695; gi|119621694; gi|119621693; gi|119617176; gi|119617175; gi|119617174; gi|119617173; gi|119617172; gi|119617171; gi|119617170; gi|119617168; gi|119617167; gi|119603186; gi|119603185; gi|119597384; gi|119572427; gi|119572426; gi|119572425; gi|111306451; gi|80477437; gi|75517570; gi|55930978; g…	PREDICTED: heterogeneous nuclear ribonucleoprotein A1 isoform X1 [Homo sapiens]; Chain A, Hnrnp A1 (Rbd1,2) From Homo Sapiens; unnamed protein product [Homo sapiens]; heterogeneous nuclear ribonucleoprotein A1 isoform b [Homo sapiens]; heterogeneous nuclear ribonucleoprotein A1 isoform a [Homo sapiens]; heterogeneous nuclear ribonucleoprotein A1-like 2 [Homo sapiens]; heterogeneous nuclear ribonu…	gi|530400152		heterogeneous nuclear ribonucleoprotein A1 isoform X1 [Homo sapiens]	IEVIEIMTDR	37.04	1234.13	0.628863	6.81809	8.57495	1.25768
1008	15	2316.29	11.7225	0.537421	-4.57709	0.0886868	0.0277576	0.0277576	gi|578820623; gi|193786883; gi|224493847; gi|224493895; gi|119588616; gi|119588615; gi|119588614; gi|119588613; gi|119588612; gi|119588611; gi|27469677; gi|7023926; gi|15131403; gi|40033093; gi|74734348	PREDICTED: T-complex protein 11-like protein 1 isoform X1 [Homo sapiens]; unnamed protein product [Homo sapiens]; T-complex protein 11-like protein 1 [Homo sapiens]; T-complex protein 11-like protein 1 [Homo sapiens]; t-complex 11 (mouse) like 1, isoform CRA_c [Homo sapiens]; t-complex 11 (mouse) like 1, isoform CRA_b [Homo sapiens]; t-complex 11 (mouse) like 1, isoform CRA_b [Homo sapiens]; t-co…	gi|578820623	Structure	T-complex protein 11-like protein 1 isoform X1 [Homo sapiens]	AIKSDSSSPQRVQRPHSSPPR	16.11	2317.3	0.636649	6.41948	8.07748	1.25828
3210	16	525.587	8.50361	0.427395	1.61202	3.4782	0.0102483	0.0102483	gi|119613681	hCG1985653, isoform CRA_a [Homo sapiens]	gi|119613681	Unknown	hCG1985653, isoform CRA_a [Homo sapiens]	QPLGL	8.83	526.594	0.329331	4.56227	5.74187	1.25856
20	16	932.364	11.3469	0.0220198	0.499446	1.42546	0.00312717	0.00312717	gi|32187323	SHUJUN-2 [Homo sapiens]	gi|32187323	Unknown	SHUJUN-2 [Homo sapiens]	KVRSSTQK	13.56	933.372	0.00971519	6.60839	8.32097	1.25915
1929	15	1457.88	9.99068	0.201359	-3.69657	0.123576	0.00589043	0.00589043	gi|158255734; gi|4758950; gi|211947967; gi|119598075; gi|21619419; gi|18088544; gi|14250758; gi|12654579; gi|181250; gi|337999; gi|181335; gi|61354171; gi|259423745; gi|48145775; gi|83406531; gi|215273869; gi|301015786; gi|301015785; gi|301015784; gi|1310882	unnamed protein product [Homo sapiens]; peptidyl-prolyl cis-trans isomerase B precursor [Homo sapiens]; epididymis secretory protein Li 39 [Homo sapiens]; peptidylprolyl isomerase B (cyclophilin B) [Homo sapiens]; Peptidylprolyl isomerase B (cyclophilin B) [Homo sapiens]; Peptidylprolyl isomerase B (cyclophilin B) [Homo sapiens]; Peptidylprolyl isomerase B (cyclophilin B) [Homo sapiens]; Peptidyl…	gi|4758950		peptidyl-prolyl cis-trans isomerase B precursor [Homo sapiens]	DTNGSQFFITTVK	43.27	1458.89	0.57628	4.57846	5.76643	1.25947
848	15	1510.77	12.8713	0.667356	-3.08935	0.182636	0.024792	0.024792	gi|6094667; gi|189053631; gi|21314632; gi|119620339; gi|119620338; gi|47940669; gi|20072787; gi|507137; gi|348012; gi|603656; gi|221045360; gi|221042240; gi|62898704; gi|7657953; gi|1173365; gi|539647	unknown [Homo sapiens]; unnamed protein product [Homo sapiens]; neutral amino acid transporter A isoform 1 [Homo sapiens]; solute carrier family 1 (glutamate/neutral amino acid transporter), member 4, isoform CRA_a [Homo sapiens]; solute carrier family 1 (glutamate/neutral amino acid transporter), member 4, isoform CRA_a [Homo sapiens]; SLC1A4 protein [Homo sapiens]; Solute carrier family 1 (glut…	gi|21314632		neutral amino acid transporter A isoform 1 [Homo sapiens]	ETVDSFLDLAR	30.73	1511.78	0.582975	3.68498	4.64435	1.26035
7341	14	2655.31	12.9282	0.368129	-4.27622	0.250218	0.0334689	0.0334689	gi|545754693; gi|345499139	cytochrome c oxidase subunit I, partial (mitochondrion) [Homo sapiens]; cytochrome c oxidase subunit I [Homo sapiens]	gi|545754693	Transprot	cytochrome c oxidase subunit I, partial (mitochondrion) [Homo sapiens]	XIGTLYLLFGAWAGVLGTALSLLIR	7.11	2656.31	9.43827e-13	1.12065	1.41289	1.26078
61	16	1291.46	9.36949	0.2647	-7.05697	0.00793215	9.3181e-12	9.31821e-12	gi|578830905; gi|530412188; gi|530412180; gi|189055338; gi|158255142; gi|4557701; gi|24430192; gi|24234699; gi|15431310; gi|24430190; gi|119581157; gi|119581156; gi|119581155; gi|119581154; gi|119581153; gi|119581152; gi|119581151; gi|119581150; gi|119581149; gi|119581147; gi|119581146; gi|127801382; gi|127799941; gi|127796377; gi|127796031; gi|63100331; gi|48735384; gi|47939651; gi|33991652; gi|…	PREDICTED: keratin, type I cytoskeletal 15 isoform X2 [Homo sapiens]; PREDICTED: keratin, type I cytoskeletal 17 isoform X1 [Homo sapiens]; PREDICTED: keratin, type I cytoskeletal 15 isoform X1 [Homo sapiens]; unnamed protein product [Homo sapiens]; unnamed protein product [Homo sapiens]; keratin, type I cytoskeletal 17 [Homo sapiens]; keratin, type I cytoskeletal 16 [Homo sapiens]; keratin, type…	gi|578830905		keratin, type I cytoskeletal 15 isoform X2 [Homo sapiens]	VLDELTLAR	44.71	1292.47	0.547916	4.73213	5.97215	1.26204
1687	16	1026.77	9.1111	0.436619	-6.75414	0.0382883	0.00411984	0.00411984	gi|578811634; gi|116805342; gi|119575716; gi|119575715; gi|119575714; gi|187954533; gi|181488; gi|38018; gi|254763385	PREDICTED: zinc finger protein 40 isoform X2 [Homo sapiens]; zinc finger protein 40 [Homo sapiens]; human immunodeficiency virus type I enhancer binding protein 1, isoform CRA_d [Homo sapiens]; human immunodeficiency virus type I enhancer binding protein 1, isoform CRA_c [Homo sapiens]; human immunodeficiency virus type I enhancer binding protein 1, isoform CRA_b [Homo sapiens]; Human immunodefic…	gi|578811634	Gene regulation	zinc finger protein 40 isoform X2 [Homo sapiens]	SPGVKNQGDK	17.36	1027.78	0.317304	4.39273	5.54505	1.26232
2007	16	1382.53	9.53048	0.361762	-4.7248	0.0505981	0.000101336	0.000101336	gi|119594850; gi|194382126; gi|16550234	hypothetical protein FLJ30934, isoform CRA_d [Homo sapiens]; unnamed protein product [Homo sapiens]; unnamed protein product [Homo sapiens]	gi|119594850		hypothetical protein FLJ30934, isoform CRA_d [Homo sapiens]	AHKCTQGPR	6.64	1383.53	0.237679	5.41347	6.83422	1.26245
215	16	867.994	9.90887	0.0304298	6.98677	204.396	0.000712179	0.000712179	gi|189069381; gi|167830436; gi|167830433; gi|119599169; gi|119599168; gi|119599167; gi|23243423; gi|310901148; gi|11526793; gi|221044708; gi|40644065; gi|40644063; gi|7959237; gi|313104099	unnamed protein product [Homo sapiens]; probable ATP-dependent RNA helicase DHX36 isoform 2 [Homo sapiens]; probable ATP-dependent RNA helicase DHX36 isoform 1 [Homo sapiens]; DEAH (Asp-Glu-Ala-His) box polypeptide 36, isoform CRA_c [Homo sapiens]; DEAH (Asp-Glu-Ala-His) box polypeptide 36, isoform CRA_b [Homo sapiens]; DEAH (Asp-Glu-Ala-His) box polypeptide 36, isoform CRA_a [Homo sapiens]; DHX3…	gi|167830436		probable ATP-dependent RNA helicase DHX36 isoform 2 [Homo sapiens]	LQSRLPR	29.02	869.001	0.762105	7.43369	9.39516	1.26386
241	16	1371.69	11.7704	0.375735	-2.5588	0.286895	0.0473165	0.0473165	gi|16445027; gi|526478014; gi|119580877; gi|85567349; gi|85398014; gi|308822500; gi|15208475; gi|270119881; gi|269947967; gi|269841338; gi|266631894; gi|259151157; gi|238806939; gi|37653338; gi|32485097; gi|71480042; gi|117606472; gi|25899535; gi|21264093	tumor necrosis factor receptor superfamily member 13C [Homo sapiens]; tumor necrosis factor receptor superfamily, member 13C [Homo sapiens]; tumor necrosis factor receptor superfamily, member 13C [Homo sapiens]; BAFF receptor [Homo sapiens]; BAFF receptor [Homo sapiens]; unnamed protein product [Homo sapiens]; BAFF receptor [Homo sapiens]; unnamed protein product [Homo sapiens]; unnamed protein p…	gi|16445027	Immune system	tumor necrosis factor receptor superfamily member 13C [Homo sapiens]	LRGASSAEAPDGDK	2.2	1372.7	0.802581	5.63558	7.12906	1.26501
494	16	1441.15	10.8799	335623090477	-2.55346	0.259846	0.0358321	0.0358321	gi|18677009	unnamed protein product [Homo sapiens]	gi|18677009	Unknown	unnamed protein product [Homo sapiens]	INQLTGTIQVAQR	11.92	1442.15	0.695463	5.8535	7.40611	1.26525
907	16	1937.75	10.5884	0.324481	-2.3407	0.283449	0.0400349	0.0400349	gi|578814726; gi|578814724; gi|119572370	PREDICTED: maltase-glucoamylase, intestinal isoform X2 [Homo sapiens]; PREDICTED: maltase-glucoamylase, intestinal isoform X1 [Homo sapiens]; hCG1811191 [Homo sapiens]	gi|578814726		maltase-glucoamylase, intestinal isoform X2 [Homo sapiens]	GELFWDDGQTKDTVAKK	12.16	1938.76	0.494234	6.26276	7.9275	1.26582
42	16	1088.68	11.181	0.00907205	-2.29732	0.252967	0.011883	0.011883	gi|578823704; gi|530400215; gi|3360491; gi|3005721; gi|189053237; gi|158256698; gi|66879664; gi|66879662; gi|66879660; gi|4502201; gi|4502203; gi|4502209; gi|119604036; gi|119590242; gi|119590240; gi|119590238; gi|119590237; gi|119578431; gi|119578430; gi|119578429; gi|51095077; gi|21620018; gi|20306322; gi|17068373; gi|15030201; gi|14714586; gi|14328071; gi|14043562; gi|14043305; gi|12804365; gi…	PREDICTED: ADP-ribosylation factor 3 isoform X2 [Homo sapiens]; PREDICTED: ADP-ribosylation factor 3 isoform X1 [Homo sapiens]; ADP-ribosylation factor 1 [Homo sapiens]; ADP-ribosylation factor 1 [Homo sapiens]; unnamed protein product [Homo sapiens]; unnamed protein product [Homo sapiens]; ADP-ribosylation factor 1 [Homo sapiens]; ADP-ribosylation factor 1 [Homo sapiens]; ADP-ribosylation factor…	gi|578823704		ADP-ribosylation factor 3 isoform X2 [Homo sapiens]	DAVLLVFANK	59.14	1089.68	0.248896	5.02895	6.36687	1.26604
9	16	1198.76	11.1214	0.0465658	-2.35591	0.292386	0.0258681	0.0258681	gi|578834952; gi|530417304; gi|530417302; gi|189069299; gi|189054889; gi|585866354; gi|507588248; gi|12025678; gi|194097352; gi|4501891; gi|194097350; gi|4501893; gi|119577215; gi|119577214; gi|119577213; gi|119601382; gi|119601381; gi|119601377; gi|119594952; gi|119590471; gi|119590470; gi|68563379; gi|68563338; gi|37589943; gi|34194598; gi|16041771; gi|13477151; gi|13097756; gi|295393786; gi|31…	PREDICTED: alpha-actinin-4 isoform X3 [Homo sapiens]; PREDICTED: alpha-actinin-4 isoform X2 [Homo sapiens]; PREDICTED: alpha-actinin-4 isoform X1 [Homo sapiens]; unnamed protein product [Homo sapiens]; unnamed protein product [Homo sapiens]; alpha-actinin-3 isoform 1 [Homo sapiens]; alpha-actinin-2 isoform 2 [Homo sapiens]; alpha-actinin-4 [Homo sapiens]; alpha-actinin-1 isoform c [Homo sapiens];…	gi|578834952	Transprot	alpha-actinin-4 isoform X3 [Homo sapiens]	DLLLDPAWEK	26.07	1199.77	0.305686	5.61558	7.11113	1.26632
1768	16	1077.14	7.36169	0.102425	4.31963	31.6451	0.028277	0.028277	gi|3387980; gi|3387969; gi|3387929; gi|189069169; gi|158259889; gi|15277228; gi|4507729; gi|13562114; gi|29788768; gi|29788785; gi|5174735; gi|42558279; gi|119625004; gi|119623728; gi|119623727; gi|119608775; gi|119606952; gi|119606951; gi|119606950; gi|119595853; gi|119587056; gi|119575531; gi|119575530; gi|119575529; gi|119575528; gi|84708830; gi|74355516; gi|48735192; gi|47123494; gi|39645753;…	beta-tubulin [Homo sapiens]; beta-tubulin [Homo sapiens]; beta-tubulin [Homo sapiens]; unnamed protein product [Homo sapiens]; unnamed protein product [Homo sapiens]; Beta-tubulin [Homo sapiens]; tubulin beta-2A chain [Homo sapiens]; tubulin beta-1 chain [Homo sapiens]; tubulin beta-2B chain [Homo sapiens]; tubulin beta chain [Homo sapiens]; tubulin beta-4B chain [Homo sapiens]; tubulin beta-8 ch…	gi|3387980		beta-tubulin [Homo sapiens]	IREEYPDR	22.22	1078.15	0.745224	7.65052	9.68833	1.26636
[truncated: 791 more rows]

## Sheet: 242 prot. OnlyExpressed 0 µM
Match #	Profiles	Mass (Da)	Time (min)	Time stdev (min)	Av. Diff. (2Log)	Av. Ratio (Lin)	t-test p	ANOVA p	Protein	ID Details	Protein best hit	ID detail best hit	Peptide	ID Score	MH+ (Da)	Mass stdev (Da)	MDA-MB-468-7HF-Control	MDA-MB-468-7HF-6 µM
[truncated: 242 more rows]

## Sheet: 218 prot. OnlyExpressed 6 µM
Match #	Profiles	Mass (Da)	Time (min)	Time stdev (min)	Av. Diff. (2Log)	Av. Ratio (Lin)	t-test p	ANOVA p	Protein	ID Details	Protein best hit		ID detail best hit	Peptide	ID Score	MH+ (Da)	Mass stdev (Da)	MDA-MB-468-7HF-Control	MDA-MB-468-7HF-6 µM
[truncated: 218 more rows]

## Sheet: 897 DEPs ≥ 1.4FC at 6 µM
No.	Match #	Profiles	Mass (Da)	Time (min)	Time stdev (min)	Av. Diff. (2Log)	Av. Ratio (Lin)	t-test p	ANOVA p	Protein	ID Details	Protein best hit	Biological process	ID detail best hit	Peptide	ID Score	MH+ (Da)	Mass stdev (Da)	MDA-MB-468-7HF-Control	MDA-MB-468-7HF-6 µM	6 µM/0 µM ratio
[truncated: 905 more rows]
