# Supplementary material for: Anticancer Effects and Molecular Action of 7-α-Hydroxyfrullanolide in G2/M-Phase Arrest and Apoptosis in Triple Negative Breast Cancer Cells
Source: Molecules. 2022 Jan 9;27(2):407. doi: 10.3390/molecules27020407 (PMC8779136; doi:10.3390/molecules27020407)
Supplement: Supplementary file 1 [file molecules-27-00407-s001.zip › Supplementary Materials Spreadsheet S2.xlsx]

## Sheet: 114-Cell signalling proteins
No.	Protein best hit	Gene	ID detail best hit	Peptide	ID Score	MH+ (Da)	Mass stdev (Da)	MDA-MB-468-7HF-Control	MDA-MB-468-7HF-6 µM	Fold change
1	gi|578810348	MAST4	microtubule-associated serine/threonine-protein kinase 4 isoform X12 [Homo sapiens]	GPPTAR	6.24	598.15	0.229745	-0.0664797	6.34685	-95.4705
2	gi|119596411	DHX34	DEAH (Asp-Glu-Ala-His) box polypeptide 35, isoform CRA_a [Homo sapiens]	FSCLSLRSSWDYR	15.99	1677.62	0.68573	-0.0491437	3.62433	-73.7497
3	gi|384482255	VEGF	Chain G, Crystal Structure Of An Engineered Human Autonomous Vh Domain In Complex With Vegf	GSQNHHEVVK	7.6	1134.29	0.518411	-0.0224102	1.62691	-72.5968
4	gi|116256344	DEPDC7	DEP domain-containing protein 7 isoform 2 [Homo sapiens]	IVSVKLMAIQNGR	10.39	1428.35	0.296741	-0.5567	9.56592	-17.1832
5	gi|578804245	NCKAP5	nck-associated protein 5 isoform X5 [Homo sapiens]	SRLPALSSRK	8.45	1115.29	0.217073	-0.464383	6.48918	-13.9738
6	gi|34594669	MOB2	MOB kinase activator 2 isoform 2 [Homo sapiens]	VKCTAPQYVDFVMSSVQKLVTDEDVFPTK	15.79	3346.66	0.0466358	-0.432382	1.62525	-3.75883
7	gi|44662823	HJV	hemojuvelin isoform b [Homo sapiens]	MIQHNCSR	6.91	995.663	0.35025	7.4629	10.123	1.35644
8	gi|530365620	STYXL2	inactive dual specificity phosphatase 27 isoform X1 [Homo sapiens]	EKEMQMELREK	8.06	1481.02	0.635615	4.13682	5.64835	1.36538
9	gi|119615933	CMIP	c-Maf-inducing protein, isoform CRA_a [Homo sapiens]	MGAVPAAGSSALNGMRYK	8.08	1797.55	0.55713	6.05891	8.30306	1.37039
10	gi|530394836	SPRN	shadow of prion protein isoform X1 [Homo sapiens]	GGARGASRVR	11.55	985.203	0.389394	6.16132	8.46461	1.37383
11	gi|578804777	NBEAL1	neurobeachin-like protein 1 isoform X8 [Homo sapiens]	EGGESKLK	9.75	846.704	0.441783	4.90516	6.77083	1.38035
12	gi|410515401	CNOT9	cell differentiation protein RCD1 homolog isoform 1 [Homo sapiens]	MHSLATAAPVPTTLAQVDR	8.87	1995.52	0.345794	5.44813	7.53587	1.3832
13	gi|578819295	JAKMIP3	janus kinase and microtubule-interacting protein 3 isoform X7 [Homo sapiens]	VAELLSEEER	14.99	1174.42	0.390603	5.10686	7.06487	1.38341
14	gi|578833076	NIBAN2	niban-like protein 2 isoform X5 [Homo sapiens]	DPLNPGSDMHVSSALGG	5.59	1670.92	0.0289426	4.15681	5.7547	1.3844
15	gi|578799861	CAPZB	F-actin-capping protein subunit beta isoform X1 [Homo sapiens]	SGSGTMNLGGSLTR	40.43	1353.52	0.317911	6.76019	9.37103	1.38621
16	gi|578810141	SHROOM1	protein Shroom1 isoform X5 [Homo sapiens]	APAPGTAGR	8.33	798.371	0.251326	4.24186	5.88712	1.38786
17	gi|578824748	SLAIN1	SLAIN motif-containing protein 1 isoform X1 [Homo sapiens]	HVLDNPTPEMEAAR	17.11	1578.8	0	4.83204	6.728	1.39237
18	gi|578832763	SERPINB11	serpin B11 isoform X2 [Homo sapiens]	SPFQLSEGK	9.17	992.527	0.363992	6.61557	9.22499	1.39444
19	gi|510937006	COBLL1	cordon-bleu protein-like 1 isoform 4 [Homo sapiens]	KPTPIIPEK	11.96	1023.12	0.699757	7.09947	9.97183	1.40459
20	gi|62089302	N/A	TEA domain family member 1 variant [Homo sapiens]	LVEFSAFLEQQR	1.15	1467.69	0.0408607	5.52457	7.99416	1.44702
21	gi|578821251	EHBP1L1	EH domain-binding protein 1-like protein 1 isoform X7 [Homo sapiens]	MTSVWKR	8.01	1185.13	0.683429	4.69317	6.81661	1.45245
22	gi|528078355	PSME1	proteasome activator complex subunit 1 isoform 4 [Homo sapiens]	TENLLGSYFPK	41.72	1268.65	0.0207	5.10068	7.4258	1.45584
23	gi|578801498	VASH2	vasohibin-2 isoform X4 [Homo sapiens]	MKILKPASAHSPTQVR	11.48	1761.84	40897067126	4.86059	7.09617	1.45994
24	gi|194097352	ACTN1	alpha-actinin-1 isoform c [Homo sapiens]	LAILGIHNEVSK	9.42	1294.59	0.898775	5.10262	7.48861	1.4676
25	gi|530400209	KRT77	keratin, type II cytoskeletal 1b isoform X1 [Homo sapiens]	YQELQITAGR	19.5	1177.96	0.644588	3.72168	5.51855	1.48281
26	gi|156151427	OPA3	optic atrophy 3 protein isoform a [Homo sapiens]	MVVGAFPMAK	9.89	1067.24	0.426527	6.9789	10.4192	1.49296
27	gi|530417351	TEX101	testis-expressed sequence 101 protein isoform X1 [Homo sapiens]	LMSGILAVGPMFVR	16.2	1523.13	0.765856	6.43147	9.79825	1.52348
28	gi|118150660	ZC3H15	zinc finger CCCH domain-containing protein 15 [Homo sapiens]	IDKLEQDMER	19.48	1275.56	0.491584	5.73774	8.80497	1.53457
29	gi|578840292	YWHAE	14-3-3 protein epsilon isoform X1 [Homo sapiens]	VAGMDVELTVEER	86.17	1463.58	0.485934	6.32981	9.87173	1.55956
30	gi|578824043	NCKAP5L	nck-associated protein 5-like isoform X3 [Homo sapiens]	EGAGGGSPLR	21.5	1324.84	0.722555	5.45173	8.52344	1.56344
31	gi|578825709	SIPA1L1	signal-induced proliferation-associated 1-like protein 1 isoform X10 [Homo sapiens]	ASVVGTDGTPK	13.94	1030.08	0.496225	5.78697	9.08957	1.5707
32	gi|33338034	SMOC2	MSTP117 [Homo sapiens]	KKSKPK	8.74	714.693	0.211943	3.36111	5.29684	1.57592
33	gi|17505191	WNT7A	protein Wnt-7a precursor [Homo sapiens]	CLGHLFLSLGMVYLR	27.28	1794.87	0.25094	4.64171	7.37342	1.58851
34	gi|17861380	SYNE2	nesprin-2 beta [Homo sapiens]	MSMER	7.92	669.849	0.263107	4.10352	6.55971	1.59856
35	gi|2522322	ARHGAP29	PTPL1-associated RhoGAP [Homo sapiens]	NDVENTKR	22.24	976.386	0.553292	2.94859	4.7277	1.60338
36	gi|578809255	PRKG2	cGMP-dependent protein kinase 2 isoform X2 [Homo sapiens]	GMPPDELSGWDKDF	10.66	1492.94	0.973106	7.77146	12.6692	1.63022
37	gi|578819297	STK32C	serine/threonine-protein kinase 32C isoform X1 [Homo sapiens]	RMGSSMSAATAR	12.76	1241.73	0.0429721	4.77052	7.80462	1.63601
38	gi|119395750	KRT1	keratin, type II cytoskeletal 1 [Homo sapiens]	QISNLQQSISDAEQR	97.79	1027.67	0.452122	7.61371	12.6963	1.66756
39	gi|62912472	LGR6	leucine-rich repeat-containing G-protein coupled receptor 6 isoform 2 [Homo sapiens]	MGRPR	0.33	632.452	0.23738	3.83833	6.46065	1.68319
40	gi|13994190	FZD8	frizzled-8 precursor [Homo sapiens]	QQDGPTKTHK	10.48	1220.03	0.343792	0	1.68998	1.68998
41	gi|530420153	PI4KA	phosphatidylinositol 4-kinase alpha isoform X2 [Homo sapiens]	DRHNGNIMLDK	6.04	1329.71	2.34831e-13	2.2901	3.87436	1.69179
42	gi|169646441	GDI2	rab GDP dissociation inhibitor beta isoform 2 [Homo sapiens]	FVSISDLLVPK	20.86	1217.21	0.353586	1.46681	2.48389	1.69339
43	gi|16033448	MDM2	MDM2 variant FB29 [Homo sapiens]	AISETGS	8.51	664.598	0.311657	3.96701	6.81276	1.71735
44	gi|23065526	GAS2L1	GAS2-like protein 1 isoform a [Homo sapiens]	GSRPEMTPVSLR	22.68	1345.22	0.481642	4.84741	8.39279	1.7314
45	gi|578801873	DENND4B	DENN domain-containing protein 4B isoform X4 [Homo sapiens]	VAQRMAQKSAAVPELWAR	9.44	2010.99	0.141784	3.07562	5.46041	1.77539
46	gi|34850061	STMN2	stathmin-2 isoform 2 [Homo sapiens]	MAKTAMAYK	4.63	1046.24	0.654658	2.23062	4.00941	1.79744
47	gi|16915936	MGAT4B	alpha-1,3-mannosyl-glycoprotein 4-beta-N-acetylglucosaminyltransferase B isoform 2 [Homo sapiens]	FFQPLR	13.3	806.356	0.835728	6.28125	11.3669	1.80965
48	gi|354721195	TAOK2	serine/threonine-protein kinase TAO2 isoform 3 [Homo sapiens]	IPQDRPTSEVLLK	11.92	1495.77	0.00331703	1.64238	3.11695	1.89782
49	gi|24430192	KRT16	keratin, type I cytoskeletal 16 [Homo sapiens]	IIAATIENAQPILQIDNAR	88.28	1485.76	4.73316e-13	2.72411	5.23698	1.92245
50	gi|54696644	IGFBP4	insulin-like growth factor binding protein 4 [Homo sapiens]	STSGGKMKVNEAPR	20.48	1476.58	0.663411	4.27725	8.37718	1.95854
51	gi|255918047	N/A	Chain A, Crystal Structure Of Uch37	KXIYEQK	8.37	879.36	0.348725	3.45007	6.88174	1.99467
52	gi|158537095	ND1	NADH dehydrogenase subunit 1 [Homo sapiens]	KILGSMQLRK	12.65	1188.68	0.914944	2.85621	5.91412	2.07062
53	gi|530393984	PRKG1	cGMP-dependent protein kinase 1 isoform X3 [Homo sapiens]	KIGFGK	13.93	650.181	0.233772	4.81002	10.1037	2.10055
54	gi|578837561	SFI1	protein SFI1 homolog isoform X10 [Homo sapiens]	WLELNREEPGPEDQEVEQQVQK	11.44	2678.19	0	3.61811	7.63823	2.11111
55	gi|578832904	APC2	adenomatous polyposis coli protein 2 isoform X5 [Homo sapiens]	NLVHSKHKMIAMGSAAALR	15.76	2046.51	0.744727	3.87148	8.17904	2.11264
56	gi|578840292	YWHAE	14-3-3 protein epsilon isoform X1 [Homo sapiens]	AAFDDAIAELDTLSEESYK	18.17	2088.14	0.326543	3.14068	6.69895	2.13296
57	gi|530368491	LYG1	lysozyme g-like protein 1 isoform X3 [Homo sapiens]	AKYLKRHGF	1.46	1120.2	0.199448	1.67941	3.58962	2.13743
58	gi|578804983	ILKAP	integrin-linked kinase-associated serine/threonine phosphatase 2C isoform X3 [Homo sapiens]	ASSVIFGLK	16.25	921.785	0.207082	3.23654	6.94962	2.14724
59	gi|380765197	YWHAG	Chain A, Crystal Structure Of A Tyrosine 3-MonooxygenaseTRYPTOPHAN 5- Monooxygenase Activation Protein, Gamma Polypeptide (Ywhag) From Homo Sapiens At 2.25 A Resolution	DSTLIXQLLR	37.77	1221.65	0.0165347	2.77533	6.00529	2.16381
60	gi|119598108	ANKDD1A	ankyrin repeat and death domain containing 1A, isoform CRA_a [Homo sapiens]	KANAAPSAPRR	14.61	1137.39	0.330967	3.7914	8.96528	2.36463
61	gi|47132620	KRT2	keratin, type II cytoskeletal 2 epidermal [Homo sapiens]	FLEQQNQVLQTK	33.33	1476.5	0.891664	5.12975	12.5311	2.44282
62	gi|530403137	SERPINA12	serpin A12 isoform X1 [Homo sapiens]	VVDVSVPR	29.31	870.554	0.746973	5.08752	12.459	2.44894
63	gi|530425489	DPP9	dipeptidyl peptidase 9 isoform X2 [Homo sapiens]	TGSKNPKIALK	2.31	1155.22	0.624154	2.87983	7.1971	2.49914
64	gi|119576024	PTPN18	protein tyrosine phosphatase, non-receptor type 18 (brain-derived), isoform CRA_d [Homo sapiens]	MACREIENGRK	14.36	1378.54	0.237274	3.76758	9.4837	2.51719
65	gi|62087514	PLEK	PLEK protein variant [Homo sapiens]	GVIIK	6.56	528.777	0.180167	2.29144	5.80818	2.53474
66	gi|13324688	WDR11	WD repeat-containing protein 11 [Homo sapiens]	ADVVKVK	25.75	757.05	0.208939	1.87968	4.86934	2.59051
67	gi|578815269	PSD3	PH and SEC7 domain-containing protein 3 isoform X7 [Homo sapiens]	RSDVAKHLGK	8.02	1284.64	0.734671	2.32127	6.11998	2.63648
68	gi|5031839	KRT6A	keratin, type II cytoskeletal 6A [Homo sapiens]	ADTLTDEINFLR	86.71	1096.54	0	1.2994	3.61283	2.78039
69	gi|284005439	OR52N5	olfactory receptor 52N5 [Homo sapiens]	FFQGDK	0.6	742.531	0.224527	0.690208	2.01428	2.91836
70	gi|115648140	FRRS1L	DOMON domain-containing protein FRRS1L [Homo sapiens]	RPVNVPR	9.46	836.465	2.34831e-13	1.03182	3.10518	3.00941
71	gi|4826898	PFN1	profilin-1 [Homo sapiens]	DSPSVWAAVPGK	69.59	1213.39	0.477907	2.97398	10.0218	3.36983
72	gi|530417877	COMMD7	COMM domain-containing protein 7 isoform X2 [Homo sapiens]	SVRKPLAGWSPHS	6.72	1421.69	0.421742	0	3.62775	3.62775
73	gi|119627275	CMPK1	cytidylate kinase, isoform CRA_b [Homo sapiens]	KPLVVFVLGGPGAGK	16.95	1437.7	2.35354e-13	2.50521	9.31666	3.71891
74	gi|578808808	SH3D19	SH3 domain-containing protein 19 isoform X9 [Homo sapiens]	KQSNLATGLSKAK	19.07	1345.62	2.34831e-13	2.60874	9.77403	3.74665
75	gi|530371961	FGD5	FYVE, RhoGEF and PH domain-containing protein 5 isoform X2 [Homo sapiens]	EGTLMK	11.68	678.383	1.17677e-13	0	3.99388	3.99388
76	gi|578814114	PCLO	protein piccolo isoform X1 [Homo sapiens]	VDAKVEIIK	15.8	1865.87	0.0104937	0	4.48686	4.48686
77	gi|530368477	TBC1D8	TBC1 domain family member 8 isoform X3 [Homo sapiens]	DDIASFVKGKVK	1.48	1306.99	0.784736	1.43114	6.45714	4.51188
78	gi|119609651	JPT1	hematological and neurological expressed 1, isoform CRA_b [Homo sapiens]	AGGGGGR	12.34	531.108	0	0	4.70202	4.70202
79	gi|150170699	KIF26A	kinesin-like protein KIF26A [Homo sapiens]	KPSLPGQWVDLPPPLAGSLK	13.26	2101.27	0.93385	1.5528	7.43394	4.78745
80	gi|530384081	RSPH3	radial spoke head protein 3 homolog isoform X1 [Homo sapiens]	NSERAEVQR	9.26	803.436	0.353125	1.75953	8.78262	4.99146
81	gi|387765984	HTT7	Chain A, Solution Structure Of The N-terminal Domain Of Huntingtin (htt17) In Presence Of Dpc Micelles	MATLEKLMKAFESLKSFX	8.46	2093.84	9.39322e-13	1.47879	7.46379	5.04724
82	gi|578840292	YWHAE	14-3-3 protein epsilon isoform X1 [Homo sapiens]	LICCDILDVLDK	55.94	1474.97	0.575061	0.930221	4.95499	5.32668
83	gi|3387922	N/A	14.3.3 protein [Homo sapiens]	SICTTVLELLDK	17.57	1706.42	0.208495	0	5.45226	5.45226
84	gi|578833310	SIRT6	NAD-dependent protein deacetylase sirtuin-6 isoform X5 [Homo sapiens]	LMKHLGLEIPAWDGPR	2.06	1848.76	0.0215721	1.81965	10.1001	5.55057
85	gi|530425183	SHC2	SHC-transforming protein 2 isoform X1 [Homo sapiens]	KAPNKALASVLGK	21.12	1294.33	0.418093	0.44829	2.55086	5.69021
86	gi|578824146	TBC1D15	TBC1 domain family member 15 isoform X5 [Homo sapiens]	EFSFLDILR	30.83	1139.57	2.39673e-13	0	5.86019	5.86019
87	gi|4826908	PIK3R2	phosphatidylinositol 3-kinase regulatory subunit beta [Homo sapiens]	EIDKRMNSLKPDLMQLR	7.9	2101.46	0.832694	0	5.98219	5.98219
88	gi|578817006	NOXA1	NADPH oxidase activator 1 isoform X1 [Homo sapiens]	MSGAPGR	1.75	689.751	0.279075	0	6.51127	6.51127
89	gi|7661728	LAMTOR2	ragulator complex protein LAMTOR2 isoform 1 [Homo sapiens]	VANLLLCMYAKETVGFGMLKAK	13.33	2487.85	0.569891	0	6.55404	6.55404
90	gi|578810360	MCC	colorectal mutant cancer protein isoform X2 [Homo sapiens]	AAGVGSSPGDQSGDENITQMLK	12.07	2180.4	0.800592	0	6.62999	6.62999
91	gi|297343060	N/A	Chain A, Structural And Thermodynamic Characterization Of The Tyk2 And Jak3 Kinase Domains In Complex With Cp-690550 And Cmp-6	NVLLDNDRLVKIGDFGLAKAVPEGHEXYR	8.25	3194.67	0.0405043	0	6.84065	6.84065
92	gi|578804245	NCKAP5	nck-associated protein 5 isoform X5 [Homo sapiens]	QTLGTPQRDIGLQTPR	4.85	1394.79	0.860572	0	6.85896	6.85896
93	gi|158854042	SRRM3	serine/arginine repetitive matrix protein 3 [Homo sapiens]	RGGPEGKSSSR	11.08	1117.54	0.00792228	0	6.92588	6.92588
94	gi|260099635	RGS9	regulator of G-protein signaling 9 isoform 3 [Homo sapiens]	KKGILEEYEK	24.22	1234.35	0.696863	1.52747	11.0298	7.22092
95	gi|58761492	ARHGEF10L	rho guanine nucleotide exchange factor 10-like protein isoform 1 [Homo sapiens]	HKYDCKMTQLMKAAK	19.2	1868.65	0.251183	0	7.25324	7.25324
96	gi|4503143	CTSD	cathepsin D preproprotein [Homo sapiens]	QPGITFIAAK	19.04	1045.81	0.309833	0.888632	6.53017	7.34856
97	gi|119585436	CAMKV	CaM kinase-like vesicle-associated, isoform CRA_d [Homo sapiens]	VLDLARPDTDQQMGAVFVAPEVVGR	2.88	2683.91	1.09442	0	7.5888	7.5888
98	gi|47938120	COBLL1	COBLL1 protein [Homo sapiens]	SMSVDEADK	4.59	960.493	1.18742e-13	0	7.60418	7.60418
99	gi|119595642	ARFRP1	ADP-ribosylation factor related protein 1, isoform CRA_a [Homo sapiens]	GGGPSAMAAIWLLPS	6.38	1076.89	0.198697	0	7.64147	7.64147
100	gi|269847558	VEPH1	ventricular zone-expressed PH domain-containing protein homolog 1 isoform 1 [Homo sapiens]	RDRSLPR	35.51	900.068	0.682037	0	7.6677	7.6677
101	gi|578837537	PICK1	PRKCA-binding protein isoform X4 [Homo sapiens]	LEELERTAELYKGMTEHTK	8.59	2295.02	0.481408	0	8.21931	8.21931
102	gi|578830563	SAMD14	sterile alpha motif domain-containing protein 14 isoform X4 [Homo sapiens]	MASSKLR	16.51	807.95	0.457333	0	8.27453	8.27453
103	gi|578818374	ANKRD26	ankyrin repeat domain-containing protein 26 isoform X10 [Homo sapiens]	AGGMK	10.68	478.889	0.206971	0	8.38445	8.38445
104	gi|394025669	MAP3K3	mitogen-activated protein kinase kinase kinase kinase 3 isoform 2 [Homo sapiens]	QMQKLPVAIPAHKLPDR	6.93	1910.88	7.0787e-13	1.10143	9.28045	8.42584
105	gi|530424313	WDR59	WD repeat-containing protein 59 isoform X1 [Homo sapiens]	KPTVALSAVAGASQVK	12.18	1302.74	0	0.733523	6.33823	8.6408
106	gi|578822745	RASSF8	ras association domain-containing protein 8 isoform X2 [Homo sapiens]	YNSNLEEEIVRLEQKIKR	18.43	2259.61	0.229362	0	8.93534	8.93534
107	gi|20070125	P4HB	protein disulfide-isomerase precursor [Homo sapiens]	THILLFLPK	27.85	2005	7.15415e-13	0	8.95299	8.95299
108	gi|27451598	CDAN1	codanin I [Homo sapiens]	RPRPSLAAR	9.84	1024.49	1.17677e-13	0.270934	2.87821	10.6233
109	gi|45709401	INPP5F	INPP5F protein, partial [Homo sapiens]	SPPTGR	3.85	613.459	0.23109	0.177273	1.96473	11.0831
110	gi|315583669	N/A	Chain A, Crystal Structure Of Ccd1-Dix Domain	SLTPFXVNIPKR	1.08	1387.06	0.227818	0	12.0527	12.0527
111	gi|119395750	KRT1	keratin, type II cytoskeletal 1 [Homo sapiens]	THNLEPYFESFINNLR	67.93	1203.6	2.34831e-13	0.205528	2.59388	12.6206
112	gi|119395750	KRT1	keratin, type II cytoskeletal 1 [Homo sapiens]	SLDLDSIIAEVK	62.52	1302.42	0.279232	0	13.2836	13.2836
113	gi|4505621	PEBP1	phosphatidylethanolamine-binding protein 1 preproprotein [Homo sapiens]	LYTLVLTDPDAPSR	44.23	1558.5	0.211356	0.245927	3.90466	15.8774
114	gi|119608971	FAM60A	family with sequence similarity 60, member A, isoform CRA_c [Homo sapiens]	AVLGKSSLTHISSSLAAAIR	7.46	1981.64	0.193029	0.254439	6.51603	25.6095
115	gi|53759134	ENDOG	endonuclease G, mitochondrial precursor [Homo sapiens]	SRESYVLCYDPR	3.49	1546.11	0.516648	0.131554	3.94431	29.9824
116	gi|578814578	WNT2	protein Wnt-2 isoform X1 [Homo sapiens]	HPDVMR	3.16	771.039	0.644	0.0990014	3.58273	36.1887
Red characters in No. column = proteins were identified more than 1 peptides
Red	No. 29,56, and 82 are the same proteins
	No. 111 and 112 are the same proteins
In total = 116-2= 114 proteins
